# Supplementary material for: 2-(2H-Benzotriazol-2-yl)-6-[(dicyclo­hexyl­amino)­meth­yl]-4-(2,4,4-trimethyl­pentan-2-yl)phenol
Source: Acta Crystallogr Sect E Struct Rep Online. 2012 Sep 19;68(Pt 10):o2944. doi: 10.1107/S1600536812038962 (PMC3470316; doi:10.1107/S1600536812038962)
Supplement: Supplementary file 1 [file e-68-o2944-sup1.cif]

##############################################################################
#                                                                            #
# This CIF contains the data in a paper accepted for publication in          #
# Acta Crystallographica Section E. It conforms to the requirements of       #
# Notes for Authors for Acta Crystallographica Section E, and has been       #
# peer reviewed under the auspices of the IUCr Commission on Journals.       #
#                                                                            #
# Full details of the Crystallographic Information File format               #
# are given in the paper "The Crystallographic Information File (CIF):       #
# a New Standard Archive File for Crystallography" by S. R. Hall, F. H.      #
# Allen and I. D. Brown [Acta Cryst. (1991), A47, 655-685].                  #
#                                                                            #
# The current version of the core CIF dictionary is obtainable from          #
# ftp://ftp.iucr.org/pub/cif_core.dic.                                       #
#                                                                            #
# Software is freely available for graphical display of the structure(s)     #
# in this CIF. For information consult the CIF software page                 #
# http://www.iucr.org/resources/cif/software.                                #
#                                                                            #
# This file may be used for bona fide research purposes within the           #
# scientific community so long as proper attribution is given to the journal # 
# article from which it was obtained.                                        #
#                                                                            #
##############################################################################
data_I
_audit_creation_method     SHELXL-97
_chemical_name_systematic
;
2-(2<i>H</i>-Benzotriazol-2-yl)-6-[(dicyclohexylamino)methyl]-4-(2,4,4-
trimethylpentan-2-yl)phenol
;
_chemical_name_common     ?
_chemical_formula_moiety     'C33 H48 N4 O'
_chemical_formula_sum     'C33 H48 N4 O'
_chemical_formula_iupac     'C33 H48 N4 O'
_chemical_formula_weight     516.75
_chemical_melting_point     ?
_symmetry_cell_setting     monoclinic
_symmetry_space_group_name_H-M     'P 21'
_symmetry_space_group_name_hall     'P 2yb'
loop_
    _symmetry_equiv_pos_as_xyz
    'x, y, z'
    '-x, y+1/2, -z'
_cell_length_a     11.9975(2)
_cell_length_b     9.9620(2)
_cell_length_c     12.7511(2)
_cell_angle_alpha     90.00
_cell_angle_beta     94.4680(10)
_cell_angle_gamma     90.00
_cell_volume     1519.37(5)
_cell_formula_units_Z     2
_cell_measurement_reflns_used     9957
_cell_measurement_theta_min     2.43
_cell_measurement_theta_max     28.23
_cell_measurement_temperature     296(2)
_exptl_crystal_description     columnar
_exptl_crystal_colour     yellow
_exptl_crystal_size_max     0.52
_exptl_crystal_size_mid     0.45
_exptl_crystal_size_min     0.23
_exptl_crystal_density_diffrn     1.130
_exptl_crystal_density_meas     ?
_exptl_crystal_density_method     'not measured'
_exptl_crystal_F_000     564
_exptl_absorpt_coefficient_mu     0.068
_exptl_absorpt_correction_type     multi-scan
_exptl_absorpt_process_details     '(SADABS; Bruker, 2008)'
_exptl_absorpt_correction_T_min     0.968
_exptl_absorpt_correction_T_max     0.981
_exptl_special_details     ?
_diffrn_ambient_temperature     296(2)
_diffrn_radiation_type     MoK\a
_diffrn_radiation_wavelength     0.71073
_diffrn_radiation_source     'fine-focus sealed tube'
_diffrn_radiation_monochromator     graphite
_diffrn_measurement_device_type     'Bruker APEXII CCD'
_diffrn_measurement_method     '\f and \w scans'
_diffrn_detector_area_resol_mean     8.3333
_diffrn_reflns_number     13765
_diffrn_reflns_av_R_equivalents     0.0146
_diffrn_reflns_av_sigmaI/netI     0.0207
_diffrn_reflns_theta_min     1.70
_diffrn_reflns_theta_max     28.29
_diffrn_reflns_theta_full     25.00
_diffrn_measured_fraction_theta_max     0.969
_diffrn_measured_fraction_theta_full     0.992
_diffrn_reflns_limit_h_min     -15
_diffrn_reflns_limit_h_max     13
_diffrn_reflns_limit_k_min     -13
_diffrn_reflns_limit_k_max     13
_diffrn_reflns_limit_l_min     -17
_diffrn_reflns_limit_l_max     11
_refine_special_details
;
Refinement of <i>F</i>^2^ against ALL reflections. The weighted <i>R</i>-factor
<i>wR</i> and goodness of fit <i>S</i> are based on <i>F</i>^2^, conventional
<i>R</i>-factors <i>R</i> are based on <i>F</i>, with <i>F</i> set to zero for
negative <i>F</i>^2^. The threshold expression of <i>F</i>^2^ >
\s(<i>F</i>^2^) is used only for calculating <i>R</i>-factors(gt) <i>etc</i>.
and is not relevant to the choice of reflections for refinement.
<i>R</i>-factors based on <i>F</i>^2^ are statistically about twice as large
as those based on <i>F</i>, and <i>R</i>- factors based on ALL data will be
even larger.
;
_reflns_number_total     6650
_reflns_number_gt     5895
_reflns_threshold_expression     I>2\s(I)
_refine_ls_structure_factor_coef     Fsqd
_refine_ls_matrix_type     full
_refine_ls_R_factor_all     0.0427
_refine_ls_R_factor_gt     0.0356
_refine_ls_wR_factor_gt     0.0949
_refine_ls_wR_factor_ref     0.1007
_refine_ls_goodness_of_fit_ref     1.014
_refine_ls_restrained_S_all     1.014
_refine_ls_number_reflns     6650
_refine_ls_number_parameters     347
_refine_ls_number_restraints     1
_refine_ls_hydrogen_treatment     constr
_refine_ls_weighting_scheme     calc
_refine_ls_weighting_details
         'calc w=1/[\s^2^(Fo^2^)+(0.0600P)^2^+0.0800P] where P=(Fo^2^+2Fc^2^)/3'
_atom_sites_solution_hydrogens     geom
_atom_sites_solution_primary     direct
_atom_sites_solution_secondary     difmap
_refine_ls_shift/su_max     0.000
_refine_ls_shift/su_mean     0.000
_refine_diff_density_max     0.154
_refine_diff_density_min     -0.147
_refine_ls_extinction_method     none
_refine_ls_extinction_coef     ?
loop_
    _atom_type_symbol
    _atom_type_description
    _atom_type_scat_dispersion_real
    _atom_type_scat_dispersion_imag
    _atom_type_scat_source
    'C' 'C' 0.0033 0.0016
                         'International Tables Vol C Tables 4.2.6.8 and 6.1.1.4'
    'H' 'H' 0.0000 0.0000
                         'International Tables Vol C Tables 4.2.6.8 and 6.1.1.4'
    'N' 'N' 0.0061 0.0033
                         'International Tables Vol C Tables 4.2.6.8 and 6.1.1.4'
    'O' 'O' 0.0106 0.0060
                         'International Tables Vol C Tables 4.2.6.8 and 6.1.1.4'
_computing_data_collection     'APEX2 (Bruker, 2008)'
_computing_cell_refinement     'SAINT (Bruker, 2008)'
_computing_data_reduction     'SAINT (Bruker, 2008)'
_computing_structure_solution     'SHELXS97 (Sheldrick, 2008)'
_computing_structure_refinement     'SHELXL97 (Sheldrick, 2008)'
_computing_molecular_graphics     'SHELXTL (Sheldrick, 2008)'
_computing_publication_material     'SHELXTL (Sheldrick, 2008)'
loop_
    _atom_site_type_symbol
    _atom_site_label
    _atom_site_fract_x
    _atom_site_fract_y
    _atom_site_fract_z
    _atom_site_U_iso_or_equiv
    _atom_site_adp_type
    _atom_site_calc_flag
    _atom_site_refinement_flags
    _atom_site_occupancy
    _atom_site_symmetry_multiplicity
    _atom_site_disorder_assembly
    _atom_site_disorder_group
    O O 0.53426(8) 0.35702(10) 0.14005(8) 0.0496(3) Uani d . 1 1 . .
    H H0A 0.5588 0.2840 0.1162 0.074 Uiso d R 1 1 . .
    N N1 0.68618(9) 0.17687(12) 0.10591(9) 0.0443(3) Uani d . 1 1 . .
    N N2 0.76242(9) 0.26671(11) 0.14046(8) 0.0395(2) Uani d . 1 1 . .
    N N3 0.86727(9) 0.24269(13) 0.11847(10) 0.0484(3) Uani d . 1 1 . .
    N N4 0.45573(9) 0.71136(12) 0.29380(9) 0.0432(3) Uani d . 1 1 . .
    C C1 0.62072(10) 0.42880(13) 0.18658(10) 0.0380(3) Uani d . 1 1 . .
    C C2 0.73240(11) 0.38923(13) 0.19034(10) 0.0380(3) Uani d . 1 1 . .
    C C3 0.81709(11) 0.46880(15) 0.23714(11) 0.0424(3) Uani d . 1 1 . .
    H H3B 0.8907 0.4389 0.2393 0.051 Uiso calc R 1 1 . .
    C C4 0.79395(11) 0.59171(14) 0.28062(11) 0.0430(3) Uani d . 1 1 . .
    C C5 0.68100(11) 0.63126(15) 0.27571(11) 0.0438(3) Uani d . 1 1 . .
    H H5A 0.6633 0.7138 0.3041 0.053 Uiso calc R 1 1 . .
    C C6 0.59560(11) 0.55311(14) 0.23071(10) 0.0410(3) Uani d . 1 1 . .
    C C7 0.74579(12) 0.08412(14) 0.05639(11) 0.0432(3) Uani d . 1 1 . .
    C C8 0.71115(15) -0.03181(16) 0.00004(13) 0.0550(4) Uani d . 1 1 . .
    H H8A 0.6372 -0.0605 -0.0043 0.066 Uiso calc R 1 1 . .
    C C9 0.79132(17) -0.10002(18) -0.04794(15) 0.0666(5) Uani d . 1 1 . .
    H H9A 0.7710 -0.1761 -0.0871 0.080 Uiso calc R 1 1 . .
    C C10 0.90369(18) -0.05918(18) -0.04017(16) 0.0738(5) Uani d . 1 1 . .
    H H10A 0.9555 -0.1097 -0.0738 0.089 Uiso calc R 1 1 . .
    C C11 0.93929(16) 0.05155(18) 0.01481(16) 0.0672(5) Uani d . 1 1 . .
    H H11A 1.0140 0.0775 0.0196 0.081 Uiso calc R 1 1 . .
    C C12 0.85784(12) 0.12549(15) 0.06446(12) 0.0463(3) Uani d . 1 1 . .
    C C13 0.88502(12) 0.68861(16) 0.32557(12) 0.0504(3) Uani d . 1 1 . .
    C C14 0.8818(2) 0.8105(2) 0.25089(16) 0.0819(6) Uani d . 1 1 . .
    H H14A 0.8926 0.7808 0.1808 0.123 Uiso calc R 1 1 . .
    H H14B 0.9402 0.8722 0.2739 0.123 Uiso calc R 1 1 . .
    H H14C 0.8107 0.8545 0.2515 0.123 Uiso calc R 1 1 . .
    C C15 1.00213(14) 0.6252(2) 0.32593(18) 0.0790(6) Uani d . 1 1 . .
    H H15A 1.0171 0.6020 0.2553 0.118 Uiso calc R 1 1 . .
    H H15B 1.0051 0.5458 0.3687 0.118 Uiso calc R 1 1 . .
    H H15C 1.0572 0.6883 0.3540 0.118 Uiso calc R 1 1 . .
    C C16 0.86199(12) 0.74430(14) 0.43540(12) 0.0464(3) Uani d . 1 1 . .
    H H16A 0.9112 0.8209 0.4478 0.056 Uiso calc R 1 1 . .
    H H16B 0.7864 0.7796 0.4286 0.056 Uiso calc R 1 1 . .
    C C17 0.87178(14) 0.66127(16) 0.53714(13) 0.0556(4) Uani d . 1 1 . .
    C C18 0.8127(2) 0.5252(2) 0.52482(16) 0.0873(7) Uani d . 1 1 . .
    H H18A 0.7361 0.5387 0.4994 0.131 Uiso calc R 1 1 . .
    H H18B 0.8157 0.4806 0.5917 0.131 Uiso calc R 1 1 . .
    H H18C 0.8494 0.4710 0.4756 0.131 Uiso calc R 1 1 . .
    C C19 0.99370(19) 0.6403(3) 0.5801(2) 0.0942(7) Uani d . 1 1 . .
    H H19A 0.9956 0.5880 0.6435 0.141 Uiso calc R 1 1 . .
    H H19B 1.0282 0.7258 0.5950 0.141 Uiso calc R 1 1 . .
    H H19C 1.0336 0.5938 0.5287 0.141 Uiso calc R 1 1 . .
    C C20 0.81634(19) 0.7435(2) 0.62047(15) 0.0792(6) Uani d . 1 1 . .
    H H20A 0.7380 0.7530 0.6001 0.119 Uiso calc R 1 1 . .
    H H20B 0.8504 0.8306 0.6265 0.119 Uiso calc R 1 1 . .
    H H20C 0.8259 0.6982 0.6870 0.119 Uiso calc R 1 1 . .
    C C21 0.47483(12) 0.60067(16) 0.22229(13) 0.0498(4) Uani d . 1 1 . .
    H H21A 0.4545 0.6293 0.1506 0.060 Uiso calc R 1 1 . .
    H H21B 0.4267 0.5262 0.2377 0.060 Uiso calc R 1 1 . .
    C C22 0.43782(12) 0.66512(14) 0.40017(11) 0.0444(3) Uani d . 1 1 . .
    H H22A 0.4835 0.5841 0.4118 0.053 Uiso calc R 1 1 . .
    C C23 0.48267(14) 0.76647(17) 0.48255(12) 0.0549(4) Uani d . 1 1 . .
    H H23A 0.4405 0.8493 0.4736 0.066 Uiso calc R 1 1 . .
    H H23B 0.5602 0.7862 0.4720 0.066 Uiso calc R 1 1 . .
    C C24 0.47455(17) 0.7143(2) 0.59412(13) 0.0689(5) Uani d . 1 1 . .
    H H24A 0.5231 0.6370 0.6057 0.083 Uiso calc R 1 1 . .
    H H24B 0.4999 0.7833 0.6441 0.083 Uiso calc R 1 1 . .
    C C25 0.35640(17) 0.6751(2) 0.61270(15) 0.0741(5) Uani d . 1 1 . .
    H H25A 0.3094 0.7544 0.6091 0.089 Uiso calc R 1 1 . .
    H H25B 0.3548 0.6370 0.6826 0.089 Uiso calc R 1 1 . .
    C C26 0.31068(16) 0.57374(19) 0.53183(16) 0.0701(5) Uani d . 1 1 . .
    H H26A 0.3524 0.4906 0.5410 0.084 Uiso calc R 1 1 . .
    H H26B 0.2332 0.5548 0.5429 0.084 Uiso calc R 1 1 . .
    C C27 0.31846(12) 0.62495(17) 0.42101(13) 0.0544(4) Uani d . 1 1 . .
    H H27A 0.2697 0.7021 0.4095 0.065 Uiso calc R 1 1 . .
    H H27B 0.2927 0.5556 0.3715 0.065 Uiso calc R 1 1 . .
    C C28 0.38601(11) 0.82172(14) 0.24991(11) 0.0434(3) Uani d . 1 1 . .
    H H28A 0.3660 0.8762 0.3096 0.052 Uiso calc R 1 1 . .
    C C29 0.45310(15) 0.91286(19) 0.18167(14) 0.0638(4) Uani d . 1 1 . .
    H H29A 0.5201 0.9429 0.2225 0.077 Uiso calc R 1 1 . .
    H H29B 0.4761 0.8619 0.1222 0.077 Uiso calc R 1 1 . .
    C C30 0.3865(2) 1.0342(2) 0.14153(18) 0.0806(6) Uani d . 1 1 . .
    H H30A 0.3721 1.0917 0.2004 0.097 Uiso calc R 1 1 . .
    H H30B 0.4301 1.0851 0.0944 0.097 Uiso calc R 1 1 . .
    C C31 0.27623(18) 0.9943(2) 0.08383(16) 0.0752(5) Uani d . 1 1 . .
    H H31A 0.2334 1.0744 0.0648 0.090 Uiso calc R 1 1 . .
    H H31B 0.2906 0.9477 0.0195 0.090 Uiso calc R 1 1 . .
    C C32 0.20860(15) 0.90448(19) 0.15035(14) 0.0635(4) Uani d . 1 1 . .
    H H32A 0.1413 0.8759 0.1093 0.076 Uiso calc R 1 1 . .
    H H32C 0.1864 0.9546 0.2105 0.076 Uiso calc R 1 1 . .
    C C33 0.27546(13) 0.78174(17) 0.18845(13) 0.0530(4) Uani d . 1 1 . .
    H H33B 0.2915 0.7271 0.1285 0.064 Uiso calc R 1 1 . .
    H H33A 0.2312 0.7282 0.2334 0.064 Uiso calc R 1 1 . .
loop_
    _atom_site_aniso_label
    _atom_site_aniso_U_11
    _atom_site_aniso_U_22
    _atom_site_aniso_U_33
    _atom_site_aniso_U_12
    _atom_site_aniso_U_13
    _atom_site_aniso_U_23
    O 0.0346(5) 0.0511(6) 0.0625(6) 0.0022(4) -0.0005(4) -0.0172(5)
    N1 0.0402(6) 0.0436(6) 0.0494(6) -0.0006(5) 0.0055(5) -0.0046(5)
    N2 0.0327(5) 0.0423(6) 0.0438(6) 0.0033(5) 0.0057(4) -0.0005(5)
    N3 0.0350(6) 0.0490(7) 0.0619(7) 0.0069(5) 0.0089(5) -0.0011(6)
    N4 0.0367(6) 0.0482(6) 0.0443(6) 0.0061(5) 0.0012(5) -0.0095(5)
    C1 0.0322(6) 0.0442(7) 0.0377(6) 0.0002(5) 0.0037(5) -0.0015(6)
    C2 0.0363(7) 0.0394(7) 0.0391(6) 0.0018(5) 0.0077(5) -0.0010(5)
    C3 0.0310(7) 0.0488(7) 0.0478(7) -0.0004(6) 0.0059(5) -0.0002(6)
    C4 0.0349(7) 0.0479(7) 0.0467(7) -0.0058(6) 0.0063(5) -0.0035(6)
    C5 0.0381(7) 0.0444(7) 0.0492(7) 0.0012(6) 0.0058(6) -0.0064(6)
    C6 0.0348(7) 0.0474(7) 0.0412(7) 0.0029(6) 0.0047(5) -0.0040(6)
    C7 0.0457(8) 0.0416(7) 0.0423(7) 0.0084(6) 0.0037(5) 0.0053(6)
    C8 0.0618(10) 0.0441(8) 0.0586(9) 0.0047(7) 0.0012(7) -0.0016(7)
    C9 0.0850(13) 0.0465(8) 0.0688(10) 0.0142(8) 0.0094(9) -0.0072(8)
    C10 0.0837(14) 0.0572(10) 0.0840(12) 0.0267(10) 0.0286(10) -0.0049(9)
    C11 0.0533(9) 0.0593(10) 0.0910(13) 0.0170(8) 0.0196(9) -0.0030(9)
    C12 0.0434(8) 0.0434(7) 0.0528(7) 0.0109(6) 0.0080(6) 0.0041(6)
    C13 0.0394(7) 0.0523(8) 0.0600(8) -0.0118(6) 0.0063(6) -0.0060(7)
    C14 0.0947(15) 0.0814(13) 0.0695(11) -0.0406(12) 0.0063(10) 0.0114(10)
    C15 0.0348(8) 0.0998(15) 0.1037(15) -0.0157(9) 0.0139(9) -0.0395(13)
    C16 0.0410(7) 0.0370(7) 0.0602(8) -0.0040(6) -0.0017(6) -0.0023(6)
    C17 0.0585(9) 0.0461(8) 0.0609(9) -0.0024(7) -0.0027(7) 0.0011(7)
    C18 0.135(2) 0.0608(11) 0.0662(12) -0.0351(12) 0.0065(12) 0.0075(9)
    C19 0.0854(15) 0.0958(16) 0.0957(15) 0.0206(13) -0.0294(12) 0.0083(14)
    C20 0.0955(15) 0.0829(13) 0.0591(10) -0.0009(12) 0.0053(10) -0.0073(10)
    C21 0.0364(7) 0.0554(9) 0.0570(8) 0.0070(6) -0.0011(6) -0.0177(7)
    C22 0.0397(7) 0.0423(7) 0.0511(7) 0.0031(6) 0.0032(6) -0.0042(6)
    C23 0.0589(9) 0.0560(9) 0.0491(8) -0.0063(7) 0.0001(6) -0.0058(7)
    C24 0.0842(13) 0.0750(12) 0.0471(8) 0.0031(10) 0.0031(8) -0.0055(8)
    C25 0.0908(14) 0.0731(12) 0.0619(10) 0.0196(11) 0.0284(9) 0.0063(10)
    C26 0.0639(11) 0.0576(10) 0.0926(14) 0.0064(8) 0.0303(10) 0.0143(10)
    C27 0.0420(8) 0.0504(8) 0.0717(10) -0.0007(7) 0.0100(7) -0.0044(8)
    C28 0.0408(7) 0.0453(7) 0.0440(7) 0.0028(6) 0.0037(5) -0.0075(6)
    C29 0.0575(10) 0.0680(10) 0.0654(10) -0.0119(8) 0.0015(8) 0.0047(9)
    C30 0.0976(15) 0.0610(11) 0.0804(13) -0.0151(10) -0.0113(11) 0.0129(10)
    C31 0.0965(15) 0.0628(11) 0.0628(11) 0.0076(10) -0.0159(10) 0.0063(9)
    C32 0.0579(10) 0.0692(10) 0.0612(9) 0.0192(8) -0.0101(7) -0.0075(8)
    C33 0.0438(8) 0.0550(9) 0.0590(8) 0.0043(7) -0.0032(6) -0.0037(7)
_geom_special_details
;
All e.s.d.'s (except the e.s.d. in the dihedral angle between two l.s. planes)
are estimated using the full covariance matrix. The cell e.s.d.'s are taken
into account individually in the estimation of e.s.d.'s in distances, angles
and torsion angles; correlations between e.s.d.'s in cell parameters are only
used when they are defined by crystal symmetry. An approximate (isotropic)
treatment of cell e.s.d.'s is used for estimating e.s.d.'s involving l.s.
planes.
;
loop_
    _geom_bond_atom_site_label_1
    _geom_bond_atom_site_label_2
    _geom_bond_site_symmetry_2
    _geom_bond_distance
    _geom_bond_publ_flag
    O C1 . 1.3577(15) ?
    O H0A . 0.8501 ?
    N1 N2 . 1.3300(16) ?
    N1 C7 . 1.3544(18) ?
    N2 N3 . 1.3317(15) ?
    N2 C2 . 1.4352(17) ?
    N3 C12 . 1.356(2) ?
    N4 C21 . 1.4603(18) ?
    N4 C22 . 1.4640(19) ?
    N4 C28 . 1.4658(17) ?
    C1 C2 . 1.3940(18) ?
    C1 C6 . 1.4027(18) ?
    C2 C3 . 1.3865(18) ?
    C3 C4 . 1.381(2) ?
    C3 H3B . 0.9300 ?
    C4 C5 . 1.4080(19) ?
    C4 C13 . 1.5351(19) ?
    C5 C6 . 1.3760(19) ?
    C5 H5A . 0.9300 ?
    C6 C21 . 1.5204(19) ?
    C7 C12 . 1.402(2) ?
    C7 C8 . 1.406(2) ?
    C8 C9 . 1.361(2) ?
    C8 H8A . 0.9300 ?
    C9 C10 . 1.404(3) ?
    C9 H9A . 0.9300 ?
    C10 C11 . 1.358(3) ?
    C10 H10A . 0.9300 ?
    C11 C12 . 1.412(2) ?
    C11 H11A . 0.9300 ?
    C13 C15 . 1.540(2) ?
    C13 C14 . 1.542(3) ?
    C13 C16 . 1.551(2) ?
    C14 H14A . 0.9600 ?
    C14 H14B . 0.9600 ?
    C14 H14C . 0.9600 ?
    C15 H15A . 0.9600 ?
    C15 H15B . 0.9600 ?
    C15 H15C . 0.9600 ?
    C16 C17 . 1.535(2) ?
    C16 H16A . 0.9700 ?
    C16 H16B . 0.9700 ?
    C17 C18 . 1.532(3) ?
    C17 C20 . 1.534(3) ?
    C17 C19 . 1.536(3) ?
    C18 H18A . 0.9600 ?
    C18 H18B . 0.9600 ?
    C18 H18C . 0.9600 ?
    C19 H19A . 0.9600 ?
    C19 H19B . 0.9600 ?
    C19 H19C . 0.9600 ?
    C20 H20A . 0.9600 ?
    C20 H20B . 0.9600 ?
    C20 H20C . 0.9600 ?
    C21 H21A . 0.9700 ?
    C21 H21B . 0.9700 ?
    C22 C23 . 1.525(2) ?
    C22 C27 . 1.530(2) ?
    C22 H22A . 0.9800 ?
    C23 C24 . 1.525(2) ?
    C23 H23A . 0.9700 ?
    C23 H23B . 0.9700 ?
    C24 C25 . 1.507(3) ?
    C24 H24A . 0.9700 ?
    C24 H24B . 0.9700 ?
    C25 C26 . 1.515(3) ?
    C25 H25A . 0.9700 ?
    C25 H25B . 0.9700 ?
    C26 C27 . 1.512(3) ?
    C26 H26A . 0.9700 ?
    C26 H26B . 0.9700 ?
    C27 H27A . 0.9700 ?
    C27 H27B . 0.9700 ?
    C28 C29 . 1.529(2) ?
    C28 C33 . 1.540(2) ?
    C28 H28A . 0.9800 ?
    C29 C30 . 1.516(3) ?
    C29 H29A . 0.9700 ?
    C29 H29B . 0.9700 ?
    C30 C31 . 1.516(3) ?
    C30 H30A . 0.9700 ?
    C30 H30B . 0.9700 ?
    C31 C32 . 1.512(3) ?
    C31 H31A . 0.9700 ?
    C31 H31B . 0.9700 ?
    C32 C33 . 1.521(2) ?
    C32 H32A . 0.9700 ?
    C32 H32C . 0.9700 ?
    C33 H33B . 0.9700 ?
    C33 H33A . 0.9700 ?
loop_
    _geom_angle_atom_site_label_1
    _geom_angle_atom_site_label_2
    _geom_angle_atom_site_label_3
    _geom_angle_site_symmetry_1
    _geom_angle_site_symmetry_3
    _geom_angle
    _geom_angle_publ_flag
    C1 O H0A . . 109.5 ?
    N2 N1 C7 . . 103.83(11) ?
    N1 N2 N3 . . 116.48(11) ?
    N1 N2 C2 . . 121.96(10) ?
    N3 N2 C2 . . 121.32(11) ?
    N2 N3 C12 . . 102.64(12) ?
    C21 N4 C22 . . 112.48(12) ?
    C21 N4 C28 . . 116.14(11) ?
    C22 N4 C28 . . 117.98(10) ?
    O C1 C2 . . 124.46(11) ?
    O C1 C6 . . 117.36(11) ?
    C2 C1 C6 . . 118.15(11) ?
    C3 C2 C1 . . 121.56(12) ?
    C3 C2 N2 . . 118.44(11) ?
    C1 C2 N2 . . 119.93(11) ?
    C4 C3 C2 . . 121.07(12) ?
    C4 C3 H3B . . 119.5 ?
    C2 C3 H3B . . 119.5 ?
    C3 C4 C5 . . 116.94(12) ?
    C3 C4 C13 . . 123.22(12) ?
    C5 C4 C13 . . 119.69(13) ?
    C6 C5 C4 . . 122.89(13) ?
    C6 C5 H5A . . 118.6 ?
    C4 C5 H5A . . 118.6 ?
    C5 C6 C1 . . 119.38(12) ?
    C5 C6 C21 . . 121.85(12) ?
    C1 C6 C21 . . 118.69(12) ?
    N1 C7 C12 . . 107.66(12) ?
    N1 C7 C8 . . 130.77(14) ?
    C12 C7 C8 . . 121.50(14) ?
    C9 C8 C7 . . 116.66(17) ?
    C9 C8 H8A . . 121.7 ?
    C7 C8 H8A . . 121.7 ?
    C8 C9 C10 . . 122.13(18) ?
    C8 C9 H9A . . 118.9 ?
    C10 C9 H9A . . 118.9 ?
    C11 C10 C9 . . 122.23(16) ?
    C11 C10 H10A . . 118.9 ?
    C9 C10 H10A . . 118.9 ?
    C10 C11 C12 . . 117.02(18) ?
    C10 C11 H11A . . 121.5 ?
    C12 C11 H11A . . 121.5 ?
    N3 C12 C7 . . 109.39(12) ?
    N3 C12 C11 . . 130.06(15) ?
    C7 C12 C11 . . 120.44(15) ?
    C4 C13 C15 . . 111.46(13) ?
    C4 C13 C14 . . 106.38(13) ?
    C15 C13 C14 . . 107.68(15) ?
    C4 C13 C16 . . 112.98(11) ?
    C15 C13 C16 . . 111.75(13) ?
    C14 C13 C16 . . 106.16(14) ?
    C13 C14 H14A . . 109.5 ?
    C13 C14 H14B . . 109.5 ?
    H14A C14 H14B . . 109.5 ?
    C13 C14 H14C . . 109.5 ?
    H14A C14 H14C . . 109.5 ?
    H14B C14 H14C . . 109.5 ?
    C13 C15 H15A . . 109.5 ?
    C13 C15 H15B . . 109.5 ?
    H15A C15 H15B . . 109.5 ?
    C13 C15 H15C . . 109.5 ?
    H15A C15 H15C . . 109.5 ?
    H15B C15 H15C . . 109.5 ?
    C17 C16 C13 . . 124.26(13) ?
    C17 C16 H16A . . 106.3 ?
    C13 C16 H16A . . 106.3 ?
    C17 C16 H16B . . 106.3 ?
    C13 C16 H16B . . 106.3 ?
    H16A C16 H16B . . 106.4 ?
    C18 C17 C20 . . 108.75(17) ?
    C18 C17 C16 . . 112.69(14) ?
    C20 C17 C16 . . 106.80(14) ?
    C18 C17 C19 . . 109.63(19) ?
    C20 C17 C19 . . 106.13(17) ?
    C16 C17 C19 . . 112.52(16) ?
    C17 C18 H18A . . 109.5 ?
    C17 C18 H18B . . 109.5 ?
    H18A C18 H18B . . 109.5 ?
    C17 C18 H18C . . 109.5 ?
    H18A C18 H18C . . 109.5 ?
    H18B C18 H18C . . 109.5 ?
    C17 C19 H19A . . 109.5 ?
    C17 C19 H19B . . 109.5 ?
    H19A C19 H19B . . 109.5 ?
    C17 C19 H19C . . 109.5 ?
    H19A C19 H19C . . 109.5 ?
    H19B C19 H19C . . 109.5 ?
    C17 C20 H20A . . 109.5 ?
    C17 C20 H20B . . 109.5 ?
    H20A C20 H20B . . 109.5 ?
    C17 C20 H20C . . 109.5 ?
    H20A C20 H20C . . 109.5 ?
    H20B C20 H20C . . 109.5 ?
    N4 C21 C6 . . 112.72(11) ?
    N4 C21 H21A . . 109.0 ?
    C6 C21 H21A . . 109.0 ?
    N4 C21 H21B . . 109.0 ?
    C6 C21 H21B . . 109.0 ?
    H21A C21 H21B . . 107.8 ?
    N4 C22 C23 . . 111.13(12) ?
    N4 C22 C27 . . 116.75(12) ?
    C23 C22 C27 . . 109.78(12) ?
    N4 C22 H22A . . 106.2 ?
    C23 C22 H22A . . 106.2 ?
    C27 C22 H22A . . 106.2 ?
    C22 C23 C24 . . 111.85(14) ?
    C22 C23 H23A . . 109.2 ?
    C24 C23 H23A . . 109.2 ?
    C22 C23 H23B . . 109.2 ?
    C24 C23 H23B . . 109.2 ?
    H23A C23 H23B . . 107.9 ?
    C25 C24 C23 . . 111.37(15) ?
    C25 C24 H24A . . 109.4 ?
    C23 C24 H24A . . 109.4 ?
    C25 C24 H24B . . 109.4 ?
    C23 C24 H24B . . 109.4 ?
    H24A C24 H24B . . 108.0 ?
    C24 C25 C26 . . 111.16(14) ?
    C24 C25 H25A . . 109.4 ?
    C26 C25 H25A . . 109.4 ?
    C24 C25 H25B . . 109.4 ?
    C26 C25 H25B . . 109.4 ?
    H25A C25 H25B . . 108.0 ?
    C27 C26 C25 . . 111.46(15) ?
    C27 C26 H26A . . 109.3 ?
    C25 C26 H26A . . 109.3 ?
    C27 C26 H26B . . 109.3 ?
    C25 C26 H26B . . 109.3 ?
    H26A C26 H26B . . 108.0 ?
    C26 C27 C22 . . 112.17(14) ?
    C26 C27 H27A . . 109.2 ?
    C22 C27 H27A . . 109.2 ?
    C26 C27 H27B . . 109.2 ?
    C22 C27 H27B . . 109.2 ?
    H27A C27 H27B . . 107.9 ?
    N4 C28 C29 . . 110.65(12) ?
    N4 C28 C33 . . 116.33(12) ?
    C29 C28 C33 . . 109.55(13) ?
    N4 C28 H28A . . 106.6 ?
    C29 C28 H28A . . 106.6 ?
    C33 C28 H28A . . 106.6 ?
    C30 C29 C28 . . 112.24(16) ?
    C30 C29 H29A . . 109.2 ?
    C28 C29 H29A . . 109.2 ?
    C30 C29 H29B . . 109.2 ?
    C28 C29 H29B . . 109.2 ?
    H29A C29 H29B . . 107.9 ?
    C31 C30 C29 . . 111.81(16) ?
    C31 C30 H30A . . 109.3 ?
    C29 C30 H30A . . 109.3 ?
    C31 C30 H30B . . 109.3 ?
    C29 C30 H30B . . 109.3 ?
    H30A C30 H30B . . 107.9 ?
    C32 C31 C30 . . 111.67(16) ?
    C32 C31 H31A . . 109.3 ?
    C30 C31 H31A . . 109.3 ?
    C32 C31 H31B . . 109.3 ?
    C30 C31 H31B . . 109.3 ?
    H31A C31 H31B . . 107.9 ?
    C31 C32 C33 . . 111.23(16) ?
    C31 C32 H32A . . 109.4 ?
    C33 C32 H32A . . 109.4 ?
    C31 C32 H32C . . 109.4 ?
    C33 C32 H32C . . 109.4 ?
    H32A C32 H32C . . 108.0 ?
    C32 C33 C28 . . 111.50(14) ?
    C32 C33 H33B . . 109.3 ?
    C28 C33 H33B . . 109.3 ?
    C32 C33 H33A . . 109.3 ?
    C28 C33 H33A . . 109.3 ?
    H33B C33 H33A . . 108.0 ?
loop_
    _geom_torsion_atom_site_label_1
    _geom_torsion_atom_site_label_2
    _geom_torsion_atom_site_label_3
    _geom_torsion_atom_site_label_4
    _geom_torsion_site_symmetry_1
    _geom_torsion_site_symmetry_2
    _geom_torsion_site_symmetry_3
    _geom_torsion_site_symmetry_4
    _geom_torsion
    _geom_torsion_publ_flag
    C7 N1 N2 N3 . . . . 0.11(15) ?
    C7 N1 N2 C2 . . . . 174.59(11) ?
    N1 N2 N3 C12 . . . . -0.10(15) ?
    C2 N2 N3 C12 . . . . -174.62(12) ?
    O C1 C2 C3 . . . . 178.53(12) ?
    C6 C1 C2 C3 . . . . 0.68(19) ?
    O C1 C2 N2 . . . . 1.67(19) ?
    C6 C1 C2 N2 . . . . -176.18(12) ?
    N1 N2 C2 C3 . . . . 171.18(11) ?
    N3 N2 C2 C3 . . . . -14.61(18) ?
    N1 N2 C2 C1 . . . . -11.86(18) ?
    N3 N2 C2 C1 . . . . 162.35(12) ?
    C1 C2 C3 C4 . . . . -0.9(2) ?
    N2 C2 C3 C4 . . . . 175.96(12) ?
    C2 C3 C4 C5 . . . . 0.4(2) ?
    C2 C3 C4 C13 . . . . -175.04(13) ?
    C3 C4 C5 C6 . . . . 0.3(2) ?
    C13 C4 C5 C6 . . . . 175.97(13) ?
    C4 C5 C6 C1 . . . . -0.6(2) ?
    C4 C5 C6 C21 . . . . -177.38(14) ?
    O C1 C6 C5 . . . . -177.94(12) ?
    C2 C1 C6 C5 . . . . 0.06(19) ?
    O C1 C6 C21 . . . . -1.03(19) ?
    C2 C1 C6 C21 . . . . 176.97(13) ?
    N2 N1 C7 C12 . . . . -0.07(14) ?
    N2 N1 C7 C8 . . . . -176.86(14) ?
    N1 C7 C8 C9 . . . . 175.11(15) ?
    C12 C7 C8 C9 . . . . -1.3(2) ?
    C7 C8 C9 C10 . . . . 1.3(3) ?
    C8 C9 C10 C11 . . . . -0.6(3) ?
    C9 C10 C11 C12 . . . . -0.2(3) ?
    N2 N3 C12 C7 . . . . 0.05(14) ?
    N2 N3 C12 C11 . . . . 176.20(17) ?
    N1 C7 C12 N3 . . . . 0.01(16) ?
    C8 C7 C12 N3 . . . . 177.16(13) ?
    N1 C7 C12 C11 . . . . -176.58(15) ?
    C8 C7 C12 C11 . . . . 0.6(2) ?
    C10 C11 C12 N3 . . . . -175.62(16) ?
    C10 C11 C12 C7 . . . . 0.2(3) ?
    C3 C4 C13 C15 . . . . -5.8(2) ?
    C5 C4 C13 C15 . . . . 178.87(15) ?
    C3 C4 C13 C14 . . . . 111.33(17) ?
    C5 C4 C13 C14 . . . . -64.02(18) ?
    C3 C4 C13 C16 . . . . -132.59(14) ?
    C5 C4 C13 C16 . . . . 52.06(18) ?
    C4 C13 C16 C17 . . . . 71.79(18) ?
    C15 C13 C16 C17 . . . . -54.9(2) ?
    C14 C13 C16 C17 . . . . -171.99(15) ?
    C13 C16 C17 C18 . . . . -47.7(2) ?
    C13 C16 C17 C20 . . . . -167.09(15) ?
    C13 C16 C17 C19 . . . . 76.8(2) ?
    C22 N4 C21 C6 . . . . -83.04(16) ?
    C28 N4 C21 C6 . . . . 136.72(13) ?
    C5 C6 C21 N4 . . . . -18.4(2) ?
    C1 C6 C21 N4 . . . . 164.79(12) ?
    C21 N4 C22 C23 . . . . 147.68(12) ?
    C28 N4 C22 C23 . . . . -72.88(15) ?
    C21 N4 C22 C27 . . . . -85.37(15) ?
    C28 N4 C22 C27 . . . . 54.08(17) ?
    N4 C22 C23 C24 . . . . -174.72(13) ?
    C27 C22 C23 C24 . . . . 54.60(18) ?
    C22 C23 C24 C25 . . . . -55.9(2) ?
    C23 C24 C25 C26 . . . . 55.4(2) ?
    C24 C25 C26 C27 . . . . -55.3(2) ?
    C25 C26 C27 C22 . . . . 55.49(19) ?
    N4 C22 C27 C26 . . . . 177.72(13) ?
    C23 C22 C27 C26 . . . . -54.66(18) ?
    C21 N4 C28 C29 . . . . -77.80(15) ?
    C22 N4 C28 C29 . . . . 144.21(13) ?
    C21 N4 C28 C33 . . . . 48.05(17) ?
    C22 N4 C28 C33 . . . . -89.95(15) ?
    N4 C28 C29 C30 . . . . -175.64(13) ?
    C33 C28 C29 C30 . . . . 54.80(18) ?
    C28 C29 C30 C31 . . . . -54.6(2) ?
    C29 C30 C31 C32 . . . . 54.1(2) ?
    C30 C31 C32 C33 . . . . -55.1(2) ?
    C31 C32 C33 C28 . . . . 56.48(19) ?
    N4 C28 C33 C32 . . . . 177.89(13) ?
    C29 C28 C33 C32 . . . . -55.72(18) ?
loop_
    _geom_hbond_atom_site_label_D
    _geom_hbond_atom_site_label_H
    _geom_hbond_atom_site_label_A
    _geom_hbond_site_symmetry_A
    _geom_hbond_distance_DH
    _geom_hbond_distance_HA
    _geom_hbond_distance_DA
    _geom_hbond_angle_DHA
    O H0A N1 . 0.85 1.877 2.618(2) 144.9
data_global
_journal_date_recd_electronic     2012-09-05
_journal_date_accepted     2012-09-12
_journal_name_full     'Acta Crystallographica, Section E'
_journal_year     2012
_journal_volume     68
_journal_issue     10
_journal_page_first     o2944
_journal_page_last     o2944
_journal_paper_category     QO
_journal_paper_doi     10.1107/S1600536812038962
_journal_coeditor_code     LH5530
_publ_contact_author_name     'Bao-Tsan Ko'
_publ_contact_author_address
; Department of Chemistry
  Chung-Yuan Christian University
  Chung-Li 320
  Taiwan
;
_publ_contact_author_email     btko@cycu.edu.tw
_publ_contact_author_fax     '886 3 265 3399'
_publ_contact_author_phone     '886 3 265 3327'
_publ_section_title
;\
2-(2<i>H</i>-Benzotriazol-2-yl)-6-[(dicyclohexylamino)methyl]-4-(2,4,4-\
trimethylpentan-2-yl)phenol
;
loop_
    _publ_author_name
    _publ_author_footnote
    _publ_author_address
    'Ming-Jen Chen' .
; Department of Applied Cosmetology and Graduate Institute of Cosmetic Science
  Hungkuang University
  Taichung City 443
  Taiwan
;
    'Ban-Hsin Wu' .
; Department of Chemistry
  Chung Yuan Christian University
  Chung-Li 320
  Taiwan
;
    'Chen-Yu Li' .
; Department of Chemistry
  Chung Yuan Christian University
  Chung-Li 320
  Taiwan
;
    'Chia-Her Lin' .
; Department of Chemistry
  Chung Yuan Christian University
  Chung-Li 320
  Taiwan
;
    'Bao-Tsan Ko' .
; Department of Chemistry
  Chung Yuan Christian University
  Chung-Li 320
  Taiwan
;
_publ_section_synopsis     .
