# Supplementary material for: 2-(2H-Benzotriazol-2-yl)-6-[(dicyclo­hexyl­amino)­meth­yl]-4-(2,4,4-trimethyl­pentan-2-yl)phenol
Source: Acta Crystallogr Sect E Struct Rep Online. 2012 Sep 19;68(Pt 10):o2944. doi: 10.1107/S1600536812038962 (PMC3470316; doi:10.1107/S1600536812038962)
Supplement: Supplementary file 2 [file e-68-o2944-Isup2.hkl]

# 
# h,k,l, Fc-squared, Fo-squared, sigma(Fo-squared) and status flag 
# 
data_I
_shelx_title ' KO_btp8dca_0m in P2(1)' 
_shelx_refln_list_code          4 
_shelx_F_calc_maximum      120.57 
_exptl_crystal_F_000       564.00 
_reflns_d_resolution_high  0.7499 
 
loop_ 
 _symmetry_equiv_pos_as_xyz 
 'x, y, z' 
 '-x, y+1/2, -z' 
 
_cell_length_a    11.9975 
_cell_length_b     9.9620 
_cell_length_c    12.7511 
_cell_angle_alpha  90.000 
_cell_angle_beta   94.468 
_cell_angle_gamma  90.000 
 
_shelx_F_squared_multiplier     1.000 
 
loop_ 
 _refln_index_h 
 _refln_index_k 
 _refln_index_l 
 _refln_F_squared_calc 
 _refln_F_squared_meas 
 _refln_F_squared_sigma 
 _refln_observed_status 
   0 -12   0        3.11        4.74      1.25 o 
   1 -12   0        4.08        5.13      0.99 o 
   2 -12   0        5.88        4.03      0.93 o 
   3 -12   0        7.27       10.14      3.07 o 
   4 -12   0        2.48        3.21      1.25 o 
   5 -12   0        2.20        2.23      1.25 o 
   1 -11   0        5.92        7.24      1.25 o 
   2 -11   0       33.93       35.24      3.62 o 
   3 -11   0        6.78        5.19      1.25 o 
   4 -11   0        4.56        7.39      1.53 o 
   5 -11   0        4.15        4.18      1.39 o 
   6 -11   0        6.58       10.59      1.67 o 
   7 -11   0        3.34        1.53      1.12 o 
   8 -11   0        1.64        2.51      1.25 o 
   0 -10   0       13.08       13.52      1.53 o 
   1 -10   0        5.22        6.35      0.93 o 
   2 -10   0       57.67       57.23      2.07 o 
   3 -10   0        1.48        2.09      0.70 o 
   4 -10   0      120.06      118.76      4.60 o 
   5 -10   0       14.33       13.10      1.67 o 
   6 -10   0       16.07       17.56      1.95 o 
   7 -10   0        5.01        5.72      1.39 o 
   8 -10   0        4.24        5.44      1.39 o 
   9 -10   0        1.02        1.81      1.12 o 
   1  -9   0       46.29       46.98      1.77 o 
   2  -9   0      136.09      134.30      3.20 o 
   3  -9   0       79.91       78.49      2.31 o 
   4  -9   0       74.75       66.49      3.21 o 
   5  -9   0       28.55       27.88      2.09 o 
   6  -9   0        6.92        8.50      1.39 o 
   7  -9   0        3.31        4.88      1.25 o 
   8  -9   0       13.29       12.41      1.67 o 
   9  -9   0        7.11       11.43      1.81 o 
  10  -9   0        4.16        3.35      1.25 o 
  11  -9   0        9.45       13.66      2.09 o 
   0  -8   0       19.89       17.98      1.08 o 
   1  -8   0       27.36       25.59      0.95 o 
   2  -8   0       41.32       41.91      1.26 o 
   3  -8   0      101.72      101.20      2.09 o 
   4  -8   0      113.62      114.56      2.81 o 
   5  -8   0       21.24       18.61      1.18 o 
   6  -8   0      120.17      118.76      4.32 o 
   7  -8   0       21.67       20.21      1.81 o 
   8  -8   0        6.39        4.60      1.25 o 
   9  -8   0        6.21        4.18      1.25 o 
  10  -8   0       14.22       10.45      1.67 o 
  11  -8   0        8.58       11.29      1.95 o 
  12  -8   0        7.85       11.15      2.09 o 
   1  -7   0       49.89       50.67      1.13 o 
   2  -7   0       42.82       44.48      1.06 o 
   3  -7   0       10.76       10.39      0.59 o 
   4  -7   0       16.00       15.10      0.80 o 
   5  -7   0       54.97       58.29      1.87 o 
   6  -7   0      229.30      230.07      4.44 o 
   7  -7   0      144.46      136.19      4.60 o 
   8  -7   0       12.11       10.04      1.53 o 
   9  -7   0       68.69       63.70      3.21 o 
  10  -7   0        9.58        8.78      1.53 o 
  11  -7   0        5.13        5.72      1.39 o 
  12  -7   0        1.52        3.21      1.39 o 
   0  -6   0      312.11      303.92      5.02 o 
   1  -6   0      145.99      157.90      2.16 o 
   2  -6   0      176.44      189.88      2.51 o 
   3  -6   0      296.82      309.88      3.66 o 
   4  -6   0      187.59      177.41      2.84 o 
   5  -6   0       40.72       38.63      1.15 o 
   6  -6   0       67.42       65.76      1.58 o 
   7  -6   0       62.30       65.94      2.30 o 
   8  -6   0       42.17       40.70      2.37 o 
   9  -6   0        4.01        3.90      1.12 o 
  10  -6   0       27.03       26.07      2.09 o 
  11  -6   0        7.59        5.99      1.39 o 
  12  -6   0       17.82       19.79      2.23 o 
  13  -6   0        1.94        1.81      1.39 o 
   1  -5   0       44.07       44.27      0.91 o 
   2  -5   0      607.50      675.73      6.89 o 
   3  -5   0      231.37      224.92      3.19 o 
   4  -5   0       79.78       75.29      1.53 o 
   5  -5   0       91.55       95.25      2.39 o 
   6  -5   0        2.77        4.31      0.56 o 
   7  -5   0       59.12       57.63      1.47 o 
   8  -5   0       49.41       43.65      1.67 o 
   9  -5   0       46.29       46.98      2.51 o 
  10  -5   0        1.74        1.81      0.98 o 
  11  -5   0        1.30        2.09      1.12 o 
  12  -5   0        5.00        4.60      1.39 o 
  13  -5   0       21.42       24.81      2.51 o 
  14  -5   0        3.63       -0.42      1.25 o 
   0  -4   0      309.60      339.02      6.48 o 
   1  -4   0       59.31       55.07      0.94 o 
   2  -4   0      304.72      284.39      3.70 o 
   3  -4   0      455.92      460.31      5.63 o 
   4  -4   0      277.06      304.98      3.28 o 
   5  -4   0      118.57      125.93      2.09 o 
   6  -4   0      240.25      250.98      3.57 o 
   7  -4   0       46.13       46.90      1.63 o 
   8  -4   0       35.79       37.15      1.25 o 
   9  -4   0      274.76      268.31      5.99 o 
  10  -4   0        6.50        6.13      1.25 o 
  11  -4   0       27.02       22.58      2.09 o 
  12  -4   0       13.65       13.24      1.95 o 
  13  -4   0       12.53       12.27      2.09 o 
  14  -4   0        2.29        0.42      1.39 o 
   1  -3   0      472.18      460.89      4.70 o 
   2  -3   0      221.76      226.88      2.15 o 
   3  -3   0       20.50       18.80      0.46 o 
   4  -3   0      251.56      286.93      3.73 o 
   5  -3   0      142.92      152.32      2.31 o 
   6  -3   0       71.84       78.33      1.55 o 
   7  -3   0      167.33      160.60      3.82 o 
   8  -3   0       17.41       17.95      0.86 o 
   9  -3   0       46.18       44.13      3.00 o 
  10  -3   0       41.61       35.88      1.51 o 
  11  -3   0       33.09       28.44      2.37 o 
  12  -3   0        1.76        1.81      1.25 o 
  13  -3   0        0.12       -1.12      1.12 o 
  14  -3   0        3.72        2.93      1.53 o 
   0  -2   0     4339.95     4263.68     57.74 o 
   1  -2   0      189.43      179.10      1.85 o 
   2  -2   0      837.21      854.64      8.16 o 
   3  -2   0     3153.37     3097.54     34.50 o 
   4  -2   0       22.51       26.26      0.41 o 
   5  -2   0      807.70      904.58      7.66 o 
   6  -2   0      697.27      772.13      6.64 o 
   7  -2   0      338.69      354.57      3.80 o 
   8  -2   0      254.81      241.83      2.79 o 
   9  -2   0      372.98      361.17      9.48 o 
  10  -2   0       94.05       91.72      3.76 o 
  11  -2   0      161.05      161.83      5.30 o 
  12  -2   0       48.39       50.04      3.07 o 
  13  -2   0        8.25        7.81      1.67 o 
  14  -2   0        1.24        3.07      1.53 o 
  15  -2   0        2.62        0.14      1.53 o 
   1  -1   0     2924.88     2815.52     31.04 o 
   2  -1   0     8395.00     7848.53     66.76 o 
   3  -1   0        5.68        4.93      0.48 o 
   4  -1   0     2679.11     2692.83     22.42 o 
   5  -1   0     1888.86     1951.80     18.34 o 
   6  -1   0      947.58      967.75      9.39 o 
   7  -1   0      377.76      383.84      3.97 o 
   8  -1   0       71.61       67.11      1.10 o 
   9  -1   0      275.54      281.08      3.68 o 
  10  -1   0      157.38      153.11      2.86 o 
  11  -1   0       62.71       58.41      3.21 o 
  12  -1   0       45.22       37.78      2.79 o 
  13  -1   0        1.11        1.39      1.39 o 
  14  -1   0       11.82       11.01      2.09 o 
  15  -1   0        8.07        7.11      2.09 o 
   1   0   0     1520.96     1470.00     20.01 o 
   2   0   0     1040.28      965.75     10.40 o 
   3   0   0     1697.01     1579.77     19.07 o 
   4   0   0      370.81      388.98      3.86 o 
   5   0   0      299.01      311.77      3.21 o 
   6   0   0      209.44      175.69      2.04 o 
   7   0   0      320.93      343.19      3.67 o 
   8   0   0       68.93       80.14      1.44 o 
   9   0   0       98.84       95.16      1.70 o 
  10   0   0       15.50       13.22      1.32 o 
  11   0   0        1.66        3.46      0.70 o 
  12   0   0      110.34      104.68      4.46 o 
  14   0   0       18.99       20.91      2.51 o 
  15   0   0       73.10       81.96      4.46 o 
   1   1   0     2925.96     2801.85     22.25 o 
   2   1   0     8394.38     7826.91     62.22 o 
   3   1   0        5.64        4.14      0.48 o 
   4   1   0     2680.27     2657.95     22.75 o 
   5   1   0     1887.85     1959.80     16.34 o 
   6   1   0      946.94      980.66      7.65 o 
   7   1   0      377.44      384.07      3.70 o 
   8   1   0       71.41       66.77      1.13 o 
   9   1   0      275.29      279.62      3.75 o 
  10   1   0      157.26      155.04      2.47 o 
  11   1   0       62.77       59.07      1.67 o 
  12   1   0       45.13       45.02      3.35 o 
  13   1   0        1.11        0.14      1.39 o 
  14   1   0       11.82       10.18      2.23 o 
  15   1   0        8.09        7.11      2.23 o 
   0   2   0     4337.03     4303.62     47.44 o 
   1   2   0      189.37      183.35      1.60 o 
   2   2   0      836.49      859.65      6.53 o 
   3   2   0     3153.44     3135.22     27.35 o 
   4   2   0       22.64       25.83      0.42 o 
   5   2   0      807.69      900.79      7.23 o 
   6   2   0      697.16      769.38      7.57 o 
   7   2   0      338.61      355.57      3.82 o 
   8   2   0      254.73      238.09      2.51 o 
   9   2   0      372.75      352.61      3.95 o 
  10   2   0       93.98       96.43      1.60 o 
  11   2   0      161.06      158.58      2.63 o 
  12   2   0       48.41       47.77      1.65 o 
  13   2   0        8.20        8.26      1.88 o 
  14   2   0        1.25        1.25      1.67 o 
   1   3   0      471.76      476.95      4.58 o 
   2   3   0      222.09      229.30      2.24 o 
   3   3   0       20.53       19.77      0.39 o 
   4   3   0      251.44      292.61      3.82 o 
   5   3   0      142.70      152.33      2.80 o 
   6   3   0       71.89       80.24      0.96 o 
   7   3   0      167.47      161.23      1.82 o 
   8   3   0       17.37       16.06      0.58 o 
   9   3   0       46.29       44.17      1.02 o 
  10   3   0       41.63       35.81      1.00 o 
  11   3   0       33.04       29.67      1.09 o 
  12   3   0        1.75        1.74      0.63 o 
  13   3   0        0.12        0.84      1.53 o 
  14   3   0        3.71        1.25      1.81 o 
   0   4   0      309.48      355.09     12.96 o 
   1   4   0       59.25       56.86      0.69 o 
   2   4   0      304.69      288.53      3.48 o 
   3   4   0      455.76      462.82      5.19 o 
   4   4   0      276.89      310.11      2.61 o 
   5   4   0      118.67      126.91      1.34 o 
   6   4   0      240.32      250.59      3.09 o 
   7   4   0       46.12       47.16      1.15 o 
   8   4   0       35.83       34.83      0.91 o 
   9   4   0      274.68      261.74      3.19 o 
  10   4   0        6.48        6.68      0.69 o 
  11   4   0       27.09       22.24      1.16 o 
  12   4   0       13.67       11.98      1.24 o 
  13   4   0       12.52       10.73      1.95 o 
  14   4   0        2.29        0.14      1.67 o 
   1   5   0       44.06       44.92      1.05 o 
   2   5   0      607.52      679.93      7.79 o 
   3   5   0      231.30      228.92      2.21 o 
   4   5   0       79.77       76.55      1.01 o 
   5   5   0       91.66       96.63      1.22 o 
   6   5   0        2.80        4.76      0.38 o 
   7   5   0       59.23       57.50      0.92 o 
   8   5   0       49.49       43.22      0.85 o 
   9   5   0       46.31       46.07      1.27 o 
  10   5   0        1.73        1.83      0.48 o 
  11   5   0        1.29        1.90      1.05 o 
  12   5   0        4.99        5.75      1.00 o 
  13   5   0       21.38       25.93      2.79 o 
   0   6   0      312.46      305.05      5.58 o 
   1   6   0      146.11      160.97      1.82 o 
   2   6   0      176.32      197.51      2.15 o 
   3   6   0      297.01      314.76      3.68 o 
   4   6   0      187.64      181.27      1.93 o 
   5   6   0       40.63       38.04      0.77 o 
   6   6   0       67.31       66.65      1.08 o 
   7   6   0       62.26       64.33      1.23 o 
   8   6   0       42.17       38.35      0.90 o 
   9   6   0        4.00        3.51      0.48 o 
  10   6   0       27.02       27.50      1.32 o 
  11   6   0        7.57        7.17      1.74 o 
  12   6   0       17.85       22.02      1.51 o 
  13   6   0        1.93        3.62      1.67 o 
   1   7   0       49.89       51.37      0.89 o 
   2   7   0       42.73       45.96      0.86 o 
   3   7   0       10.77       11.56      0.58 o 
   4   7   0       16.02       16.71      1.01 o 
   5   7   0       55.00       57.48      1.21 o 
   6   7   0      229.58      223.11      3.94 o 
   7   7   0      144.35      131.39      2.04 o 
   8   7   0       12.11       11.83      0.73 o 
   9   7   0       68.78       64.70      1.59 o 
  10   7   0        9.59       13.59      1.17 o 
  11   7   0        5.15        5.58      1.12 o 
  12   7   0        1.52        2.79      2.16 o 
   0   8   0       19.96       17.84      1.53 o 
   1   8   0       27.28       26.81      1.74 o 
   2   8   0       41.18       38.37      1.04 o 
   3   8   0      101.77      103.20      1.61 o 
   4   8   0      113.64      111.46      1.76 o 
   5   8   0       21.25       18.86      0.78 o 
   6   8   0      120.24      123.17      2.11 o 
   7   8   0       21.69       19.61      0.83 o 
   8   8   0        6.39        4.81      0.53 o 
   9   8   0        6.22        7.48      1.60 o 
  10   8   0       14.24       13.37      1.28 o 
  11   8   0        8.55        9.57      2.86 o 
  12   8   0        7.82        9.48      1.67 o 
   1   9   0       46.33       48.44      1.68 o 
   2   9   0      136.10      135.75      2.96 o 
   3   9   0       79.88       77.80      1.90 o 
   4   9   0       74.70       71.69      2.09 o 
   5   9   0       28.60       25.12      0.92 o 
   6   9   0        6.95        7.31      0.64 o 
   7   9   0        3.30        4.13      0.53 o 
   8   9   0       13.29       14.03      1.36 o 
   9   9   0        7.07        8.24      1.07 o 
  10   9   0        4.14        3.20      0.98 o 
  11   9   0        9.44       13.24      1.95 o 
   0  10   0       13.09       12.82      1.81 o 
   1  10   0        5.23        5.72      0.89 o 
   2  10   0       57.67       57.78      1.66 o 
   3  10   0        1.47        1.76      0.59 o 
   4  10   0      120.13      119.18      2.41 o 
   5  10   0       14.34       15.49      0.84 o 
   6  10   0       16.06       17.44      1.29 o 
   7  10   0        5.01        7.61      0.86 o 
   8  10   0        4.23        5.96      0.80 o 
   9  10   0        1.02        1.67      0.79 o 
  10  10   0        0.35        0.14      1.12 o 
   1  11   0        5.93        6.66      0.99 o 
   2  11   0       33.89       35.93      1.42 o 
   3  11   0        6.78        7.52      0.89 o 
   4  11   0        4.56        4.31      0.72 o 
   5  11   0        4.14        4.51      0.72 o 
   6  11   0        6.59        7.45      1.62 o 
   7  11   0        3.35        2.68      0.83 o 
   8  11   0        1.63        3.07      1.25 o 
   0  12   0        3.10        3.21      1.25 o 
   1  12   0        4.07        4.54      0.98 o 
   2  12   0        5.87        5.51      0.80 o 
   3  12   0        7.26        8.72      0.91 o 
   4  12   0        2.49        4.01      0.85 o 
   5  12   0        2.20        2.08      1.25 o 
   6  12   0        0.34        0.87      0.87 o 
   1  13   0        0.90        0.95      1.74 o 
   2  13   0        9.19        8.22      1.23 o 
   3  13   0        0.06        1.18      0.99 o 
   1 -13   1        6.13        5.58      1.53 o 
  -5 -12   1        2.95        3.76      1.39 o 
  -4 -12   1        2.47        3.21      1.39 o 
  -3 -12   1        7.55        9.90      1.81 o 
  -2 -12   1        5.54        5.57      1.32 o 
  -1 -12   1        3.82        4.13      0.93 o 
   0 -12   1        2.28        1.88      0.79 o 
   1 -12   1        0.90       -0.07      0.69 o 
   2 -12   1        1.81        1.04      2.02 o 
   3 -12   1        1.79        2.07      1.67 o 
   4 -12   1       20.24       21.75      2.37 o 
   5 -12   1        0.66        0.42      1.12 o 
   6 -12   1        3.07        1.53      1.25 o 
  -7 -11   1        3.67        5.85      1.39 o 
  -6 -11   1        1.29        1.95      1.25 o 
  -5 -11   1       11.98       14.36      1.95 o 
  -4 -11   1        1.90       -0.14      0.98 o 
  -3 -11   1        1.20        1.62      0.73 o 
  -2 -11   1        7.81        7.89      1.25 o 
  -1 -11   1        9.17        9.24      1.46 o 
   0 -11   1       23.78       23.42      1.43 o 
   1 -11   1       20.91       22.19      1.48 o 
   2 -11   1        0.67        0.42      0.69 o 
   3 -11   1       30.08       30.07      1.68 o 
   4 -11   1        1.02        0.42      0.98 o 
   5 -11   1        5.89        6.13      1.39 o 
   6 -11   1        3.72        1.67      1.12 o 
   7 -11   1        0.39        0.14      0.98 o 
   8 -11   1        0.53       -0.56      0.98 o 
  -9 -10   1        4.54        3.62      1.39 o 
  -8 -10   1        0.13        1.12      1.12 o 
  -7 -10   1       21.28       23.42      2.23 o 
  -6 -10   1        6.46        6.13      1.39 o 
  -5 -10   1       23.84       22.16      2.09 o 
  -4 -10   1       87.12       91.44      4.04 o 
  -3 -10   1       25.11       24.73      1.47 o 
  -2 -10   1       65.49       60.81      3.21 o 
  -1 -10   1       20.76       20.84      1.33 o 
   0 -10   1        7.16        7.02      0.93 o 
   1 -10   1       22.46       22.90      1.43 o 
   2 -10   1       45.15       42.69      1.82 o 
   3 -10   1       26.34       24.94      1.43 o 
   4 -10   1       51.51       56.45      3.07 o 
   5 -10   1        3.12        2.65      1.12 o 
   6 -10   1       12.13       13.66      1.81 o 
   7 -10   1        2.04        1.67      1.12 o 
   8 -10   1       12.94       18.12      2.09 o 
   9 -10   1        4.64        4.04      1.39 o 
  10 -10   1        1.44        1.67      1.12 o 
 -10  -9   1        3.03        2.37      1.25 o 
  -9  -9   1       18.89       17.42      2.09 o 
  -8  -9   1        0.07       -0.70      0.70 o 
  -7  -9   1        9.09        9.76      1.53 o 
  -6  -9   1       10.78        8.22      1.53 o 
  -5  -9   1        5.87        5.02      1.25 o 
  -4  -9   1      130.25      128.80      4.60 o 
  -3  -9   1       51.79       57.55      3.28 o 
  -2  -9   1      103.58      101.31      2.66 o 
  -1  -9   1       12.34        9.97      0.99 o 
   0  -9   1       87.64       88.98      2.46 o 
   1  -9   1       17.35       15.36      1.88 o 
   2  -9   1       46.30       44.33      1.77 o 
   3  -9   1      221.52      228.08      4.48 o 
   4  -9   1       37.64       36.10      2.37 o 
   5  -9   1       52.97       54.36      2.79 o 
   6  -9   1       16.17       14.36      1.67 o 
   7  -9   1        4.50        4.04      1.12 o 
   8  -9   1        2.78        3.35      1.12 o 
   9  -9   1       16.61       22.86      2.23 o 
  10  -9   1        3.17        3.90      1.39 o 
  11  -9   1        6.72        9.90      1.81 o 
 -11  -8   1       12.71       16.31      2.23 o 
 -10  -8   1       11.36        8.22      1.67 o 
  -9  -8   1        3.43        1.67      0.98 o 
  -8  -8   1        9.72        8.22      1.53 o 
  -7  -8   1        3.45        4.18      1.12 o 
  -6  -8   1        0.28        0.70      0.84 o 
  -5  -8   1       11.85       11.05      1.39 o 
  -4  -8   1       70.88       70.71      2.12 o 
  -3  -8   1       14.16       11.69      0.78 o 
  -2  -8   1       20.17       20.14      0.91 o 
  -1  -8   1       20.10       18.57      0.77 o 
   0  -8   1        4.78        3.49      0.42 o 
   1  -8   1       12.69       14.31      0.74 o 
   2  -8   1       66.54       64.80      1.61 o 
   3  -8   1       63.19       61.09      2.10 o 
   4  -8   1       34.25       30.82      1.48 o 
   5  -8   1       20.87       17.96      1.53 o 
   6  -8   1       40.93       40.28      2.37 o 
   7  -8   1       57.91       60.77      3.07 o 
   8  -8   1        7.00        8.36      1.39 o 
   9  -8   1       25.89       29.97      2.37 o 
  10  -8   1        5.26        4.32      1.25 o 
  11  -8   1        9.29       11.99      2.09 o 
  12  -8   1       15.92       19.65      2.51 o 
 -12  -7   1       10.92       11.43      1.95 o 
 -11  -7   1       11.60       12.41      1.81 o 
 -10  -7   1       14.80       12.68      1.81 o 
  -9  -7   1       16.51       13.94      1.67 o 
  -8  -7   1      167.92      157.65      5.16 o 
  -7  -7   1       10.31        8.78      1.53 o 
  -6  -7   1      234.60      218.29      6.13 o 
  -5  -7   1       12.64       15.07      1.03 o 
  -4  -7   1      172.98      163.86      2.79 o 
  -3  -7   1       11.54       11.78      0.62 o 
  -2  -7   1        1.96        1.30      0.29 o 
  -1  -7   1       96.34       97.80      1.95 o 
   0  -7   1        0.14        0.08      0.24 o 
   1  -7   1       17.52       18.31      0.68 o 
   2  -7   1        0.93        0.84      0.32 o 
   3  -7   1        5.72        4.48      0.56 o 
   4  -7   1       21.29       21.17      0.99 o 
   5  -7   1      105.00       98.86      2.65 o 
   6  -7   1       85.10       88.70      4.04 o 
   7  -7   1      121.42      116.29      2.95 o 
   8  -7   1       16.57       17.01      1.67 o 
   9  -7   1       44.57       38.47      2.51 o 
  10  -7   1        6.45        3.48      1.12 o 
  11  -7   1        5.73        6.83      1.53 o 
  12  -7   1        1.34       -1.12      1.12 o 
  13  -7   1        2.88        5.72      1.67 o 
 -13  -6   1        0.41        0.14      1.12 o 
 -12  -6   1        5.12        4.04      1.39 o 
 -11  -6   1       20.97       20.49      2.23 o 
 -10  -6   1       39.18       35.55      2.51 o 
  -9  -6   1       14.23       14.64      1.67 o 
  -8  -6   1       67.20       60.91      2.93 o 
  -7  -6   1      151.72      149.09      3.30 o 
  -6  -6   1      401.65      381.24      5.23 o 
  -5  -6   1      104.97      102.34      1.96 o 
  -4  -6   1       25.49       26.85      0.91 o 
  -3  -6   1       43.64       45.22      1.01 o 
  -2  -6   1      222.80      220.28      2.79 o 
  -1  -6   1       30.92       28.14      0.78 o 
   0  -6   1      144.50      163.63      2.23 o 
   1  -6   1      237.53      281.10      3.89 o 
   2  -6   1       24.77       26.27      0.91 o 
   3  -6   1      113.43      117.29      1.79 o 
   4  -6   1      138.23      141.73      2.49 o 
   5  -6   1      126.39      137.93      2.44 o 
   6  -6   1       15.81       15.32      0.90 o 
   7  -6   1      234.32      237.39      6.90 o 
   8  -6   1      173.73      145.94      4.74 o 
   9  -6   1       49.69       49.76      2.65 o 
  10  -6   1       10.67        8.92      1.53 o 
  11  -6   1        0.23       -0.70      0.98 o 
  12  -6   1        3.15        1.39      1.25 o 
  13  -6   1       21.05       22.58      2.51 o 
 -14  -5   1        2.28        2.37      1.39 o 
 -13  -5   1        5.94        3.35      1.39 o 
 -12  -5   1       12.76       13.38      1.81 o 
 -11  -5   1       64.97       65.37      3.35 o 
 -10  -5   1       94.09       92.00      3.90 o 
  -9  -5   1      133.88      122.11      4.32 o 
  -8  -5   1       58.22       63.55      2.79 o 
  -7  -5   1       75.06       83.51      2.16 o 
  -6  -5   1      203.51      212.04      3.19 o 
  -5  -5   1      249.45      283.68      6.38 o 
  -4  -5   1      330.91      312.33      4.26 o 
  -3  -5   1      256.65      269.67      3.73 o 
  -2  -5   1       72.78       91.77      1.41 o 
  -1  -5   1      252.31      251.38      3.90 o 
   0  -5   1      467.69      466.90      6.78 o 
   1  -5   1       52.28       63.08      1.11 o 
   2  -5   1      274.43      274.22      2.38 o 
   3  -5   1      251.91      264.94      2.64 o 
   4  -5   1       70.68       67.50      1.82 o 
   5  -5   1       58.97       64.92      1.47 o 
   6  -5   1      174.26      194.03      3.69 o 
   7  -5   1       44.81       45.39      1.75 o 
   8  -5   1       26.34       26.80      1.13 o 
   9  -5   1        4.17        3.21      1.12 o 
  10  -5   1       23.93       19.24      1.81 o 
  11  -5   1       48.61       46.42      2.79 o 
  12  -5   1        1.71        3.35      1.25 o 
  13  -5   1       12.55       17.15      2.23 o 
  14  -5   1        1.79        2.79      1.53 o 
 -14  -4   1        0.43        0.84      1.25 o 
 -13  -4   1        0.45       -1.12      1.12 o 
 -12  -4   1       20.04       15.61      1.95 o 
 -11  -4   1       30.37       35.82      2.51 o 
 -10  -4   1      260.09      254.07      5.85 o 
  -9  -4   1       13.02       11.15      1.95 o 
  -8  -4   1      199.86      196.91      3.79 o 
  -7  -4   1       92.14       95.34      2.69 o 
  -6  -4   1      142.75      152.77      2.46 o 
  -5  -4   1      188.92      219.03      3.11 o 
  -4  -4   1      331.00      366.30      4.67 o 
  -3  -4   1      720.79      713.57      8.31 o 
  -2  -4   1      391.72      415.56      4.39 o 
  -1  -4   1      329.13      339.06      3.66 o 
   0  -4   1       57.58       67.93      0.77 o 
   1  -4   1       33.66       29.54      0.44 o 
   2  -4   1     1304.48     1300.14     11.12 o 
   3  -4   1     2580.12     2647.98     24.98 o 
   4  -4   1      582.63      646.51      7.74 o 
   5  -4   1      614.64      633.78      7.96 o 
   6  -4   1      144.62      149.54      3.05 o 
   7  -4   1       60.44       53.49      1.41 o 
   8  -4   1        8.02        9.16      0.78 o 
   9  -4   1       33.99       32.78      1.47 o 
  10  -4   1       78.97       73.88      3.35 o 
  11  -4   1        9.02        7.95      1.53 o 
  12  -4   1        1.10       -0.98      1.12 o 
  13  -4   1       12.04       12.55      1.95 o 
  14  -4   1        1.44        0.70      1.39 o 
 -14  -3   1        9.44       10.73      2.09 o 
 -13  -3   1        3.87        1.81      1.39 o 
 -12  -3   1        9.06        8.64      1.67 o 
 -11  -3   1       58.53       51.16      2.93 o 
 -10  -3   1      338.04      351.09     14.08 o 
  -9  -3   1       74.01       70.42      2.00 o 
  -8  -3   1       92.24       89.52      1.35 o 
  -7  -3   1      243.21      224.12      2.61 o 
  -6  -3   1       34.91       38.90      0.66 o 
  -5  -3   1      146.27      160.94      1.46 o 
  -4  -3   1     1010.32     1060.08      8.08 o 
  -3  -3   1      369.21      366.27      3.26 o 
  -2  -3   1      162.77      142.14      1.40 o 
  -1  -3   1      559.10      531.34      4.22 o 
   0  -3   1       94.08       79.04      0.85 o 
   1  -3   1     1113.31     1046.29      9.09 o 
   2  -3   1      425.63      418.43      4.30 o 
   3  -3   1      113.18      122.56      1.87 o 
   4  -3   1      931.98      951.84     10.96 o 
   5  -3   1     1569.41     1799.54     20.05 o 
   6  -3   1      202.10      183.66      2.79 o 
   7  -3   1       30.68       32.21      1.03 o 
   8  -3   1      122.31      122.43      2.23 o 
   9  -3   1      391.46      397.54      5.36 o 
  10  -3   1       26.28       22.30      2.09 o 
  11  -3   1      105.70      103.71      4.04 o 
  12  -3   1       18.49       14.36      1.95 o 
  13  -3   1       13.63        9.90      1.81 o 
  14  -3   1        1.73       -1.25      1.25 o 
 -14  -2   1        4.59        2.65      1.67 o 
 -13  -2   1        4.93        4.32      1.67 o 
 -12  -2   1       75.55       66.49      3.48 o 
 -11  -2   1       55.47       49.76      2.93 o 
 -10  -2   1      330.64      318.57      5.65 o 
  -9  -2   1        7.73        8.15      0.59 o 
  -8  -2   1       43.30       43.74      0.89 o 
  -7  -2   1       48.11       49.32      0.88 o 
  -6  -2   1      783.43      824.33      8.36 o 
  -5  -2   1      533.01      592.41      5.84 o 
  -4  -2   1      723.21      740.25      6.33 o 
  -3  -2   1      153.40      154.28      1.32 o 
  -2  -2   1     1848.64     1832.11     17.29 o 
  -1  -2   1      252.31      242.39      2.20 o 
   0  -2   1    10558.70     9819.42    112.63 o 
   1  -2   1     1047.24     1036.25     11.30 o 
   2  -2   1       34.57       28.92      0.69 o 
   3  -2   1      552.66      536.13      6.30 o 
   4  -2   1      185.02      199.18      2.68 o 
   5  -2   1      341.54      356.49      4.48 o 
   6  -2   1       89.08       80.97      1.52 o 
   7  -2   1       51.00       54.14      1.06 o 
   8  -2   1      126.99      129.25      2.18 o 
   9  -2   1      673.92      684.83     10.30 o 
  10  -2   1      115.33      123.64      4.46 o 
  11  -2   1       30.38       32.48      2.51 o 
  12  -2   1        7.14        4.60      1.53 o 
  13  -2   1        4.67        4.32      1.53 o 
  14  -2   1        1.16       -1.25      1.25 o 
  15  -2   1        0.39        2.65      1.67 o 
 -15  -1   1       12.12        6.97      2.09 o 
 -14  -1   1        6.18        5.30      1.95 o 
 -13  -1   1        6.61        5.44      1.67 o 
 -12  -1   1        3.17        1.39      1.39 o 
 -11  -1   1       27.60       29.33      1.12 o 
 -10  -1   1       29.42       31.13      1.23 o 
  -9  -1   1       13.94       16.28      1.53 o 
  -8  -1   1      192.57      193.94      2.43 o 
  -7  -1   1      284.39      300.66      2.93 o 
  -6  -1   1       51.62       69.43      0.91 o 
  -5  -1   1      130.10      152.30      1.57 o 
  -4  -1   1       34.86       36.29      0.76 o 
  -3  -1   1      100.91       95.85      1.51 o 
  -2  -1   1     3899.42     3768.49     35.33 o 
  -1  -1   1     3219.46     3180.77     33.36 o 
   0  -1   1     1476.03     1419.48     12.06 o 
   1  -1   1     1173.95     1149.76     12.54 o 
   2  -1   1    11027.96    10126.54    118.50 o 
   3  -1   1      114.82      104.91      1.27 o 
   4  -1   1      303.81      296.75      3.19 o 
   5  -1   1      210.33      232.23      1.99 o 
   6  -1   1      319.38      348.12      3.49 o 
   7  -1   1       29.71       37.07      0.78 o 
   8  -1   1        4.71        3.92      0.41 o 
   9  -1   1      212.31      208.09      3.98 o 
  10  -1   1      154.43      152.97      5.02 o 
  11  -1   1        9.31        8.92      1.67 o 
  12  -1   1       40.64       34.01      2.79 o 
  13  -1   1        9.12        5.16      1.67 o 
  14  -1   1       26.73       30.67      2.79 o 
  15  -1   1       11.78       13.94      2.51 o 
 -15   0   1       16.23       17.84      2.93 o 
 -14   0   1        7.34        5.30      1.67 o 
 -13   0   1        0.88        0.56      1.39 o 
 -12   0   1        0.68        0.93      0.98 o 
 -11   0   1        0.00        0.76      0.56 o 
 -10   0   1      171.75      156.50      3.01 o 
  -9   0   1      124.42      116.92      1.93 o 
  -8   0   1       18.69       24.38      0.57 o 
  -7   0   1       63.15       71.82      1.49 o 
  -6   0   1     1081.48     1147.96     10.96 o 
  -5   0   1      481.41      524.32      4.62 o 
  -4   0   1      124.77      117.46      1.20 o 
  -3   0   1       86.53       81.91      0.84 o 
  -2   0   1     6431.35     5948.87     61.16 o 
  -1   0   1     1122.88     1133.54     12.50 o 
   1   0   1     1793.98     1759.04     19.55 o 
   2   0   1      260.50      253.84      2.20 o 
   3   0   1       26.14       24.12      0.64 o 
   4   0   1      927.81      909.26      7.78 o 
   5   0   1     1231.14     1318.26     10.15 o 
   6   0   1     1350.46     1354.02     11.72 o 
   7   0   1      206.35      206.08      2.75 o 
   8   0   1        3.57        3.52      0.33 o 
   9   0   1       75.38       68.77      1.38 o 
  10   0   1        8.26        7.97      1.45 o 
  11   0   1        1.25       -0.98      1.25 o 
  12   0   1       47.50       51.44      3.21 o 
  13   0   1       22.87       26.07      2.65 o 
  14   0   1       18.18       21.88      2.79 o 
  15   0   1        1.93       -1.67      1.67 o 
 -15   1   1       12.14       13.10      2.51 o 
 -14   1   1        6.18        5.16      1.95 o 
 -13   1   1        6.64        7.67      0.97 o 
 -12   1   1        3.14        3.37      0.72 o 
 -11   1   1       27.62       27.46      1.23 o 
 -10   1   1       29.40       31.22      1.22 o 
  -9   1   1       13.95       15.81      0.70 o 
  -8   1   1      192.68      192.66      2.09 o 
  -7   1   1      284.41      300.76      2.92 o 
  -6   1   1       51.60       69.29      1.02 o 
  -5   1   1      130.13      152.84      1.74 o 
  -4   1   1       34.89       34.35      0.59 o 
  -3   1   1      100.88       94.46      1.52 o 
  -2   1   1     3899.57     3781.89     31.50 o 
  -1   1   1     3220.29     3220.59     30.11 o 
   0   1   1     1477.57     1436.72     19.96 o 
   1   1   1     1173.44     1152.38     11.06 o 
   2   1   1    11028.78    10226.59    105.40 o 
   3   1   1      115.08      102.96      0.97 o 
   4   1   1      303.62      300.78      2.78 o 
   5   1   1      210.42      229.35      2.26 o 
   6   1   1      319.27      349.50      6.08 o 
   7   1   1       29.79       35.20      0.74 o 
   8   1   1        4.71        4.16      0.40 o 
   9   1   1      212.21      207.90      3.43 o 
  10   1   1      154.38      151.96      2.90 o 
  11   1   1        9.31        8.94      0.96 o 
  12   1   1       40.68       40.98      2.93 o 
  13   1   1        9.10        6.27      1.95 o 
  14   1   1       26.77       27.46      2.93 o 
  15   1   1       11.81       10.59      2.51 o 
 -14   2   1        4.58        3.21      1.81 o 
 -13   2   1        4.91        2.93      1.67 o 
 -12   2   1       75.52       68.31      1.96 o 
 -11   2   1       55.43       52.86      2.23 o 
 -10   2   1      330.52      324.92      4.33 o 
  -9   2   1        7.69        8.39      0.59 o 
  -8   2   1       43.18       43.60      0.91 o 
  -7   2   1       48.17       47.99      0.79 o 
  -6   2   1      783.34      823.79      6.54 o 
  -5   2   1      533.26      592.22      4.70 o 
  -4   2   1      723.54      752.34      7.11 o 
  -3   2   1      153.33      154.19      1.50 o 
  -2   2   1     1849.88     1850.49     15.48 o 
  -1   2   1      252.25      240.81      2.87 o 
   0   2   1    10561.08     9742.94    135.43 o 
   1   2   1     1047.25     1046.50     11.46 o 
   2   2   1       34.63       29.34      0.60 o 
   3   2   1      552.63      547.68      4.24 o 
   4   2   1      185.24      200.03      1.62 o 
   5   2   1      341.35      354.88      2.78 o 
   6   2   1       88.96       82.03      1.07 o 
   7   2   1       50.99       52.66      0.96 o 
   8   2   1      126.78      126.38      1.75 o 
   9   2   1      673.90      681.49      6.91 o 
  10   2   1      115.54      124.21      2.17 o 
  11   2   1       30.42       34.32      1.30 o 
  12   2   1        7.13        6.34      0.68 o 
  13   2   1        4.68        3.48      1.67 o 
  14   2   1        1.15       -1.39      1.39 o 
 -14   3   1        9.47        8.78      2.23 o 
 -13   3   1        3.84        5.02      1.67 o 
 -12   3   1        9.09        5.85      1.81 o 
 -11   3   1       58.69       51.07      2.72 o 
 -10   3   1      338.23      350.46      4.02 o 
  -9   3   1       73.98       70.19      1.30 o 
  -8   3   1       92.02       87.02      1.42 o 
  -7   3   1      243.11      226.37      2.15 o 
  -6   3   1       34.98       38.77      0.64 o 
  -5   3   1      146.36      160.71      2.38 o 
  -4   3   1     1010.44     1058.32      8.61 o 
  -3   3   1      368.92      366.21      3.21 o 
  -2   3   1      162.55      142.73      1.42 o 
  -1   3   1      559.26      552.56      6.14 o 
   0   3   1       93.86       79.42      1.41 o 
   1   3   1     1112.50     1063.25     11.67 o 
   2   3   1      424.98      420.61      3.73 o 
   3   3   1      112.84      126.04      1.35 o 
   4   3   1      931.30      966.78      9.43 o 
   5   3   1     1569.57     1801.58     16.54 o 
   6   3   1      202.08      190.50      2.44 o 
   7   3   1       30.62       32.88      0.65 o 
   8   3   1      122.48      116.99      1.71 o 
   9   3   1      391.58      389.23      4.32 o 
  10   3   1       26.26       23.15      1.03 o 
  11   3   1      105.73      106.30      2.04 o 
  12   3   1       18.48       17.99      0.92 o 
  13   3   1       13.60       12.96      2.23 o 
  14   3   1        1.72        0.28      1.67 o 
 -14   4   1        0.44       -1.53      1.53 o 
 -13   4   1        0.45       -1.25      1.53 o 
 -12   4   1       20.06       23.84      2.51 o 
 -11   4   1       30.36       32.09      1.18 o 
 -10   4   1      260.35      250.83      3.15 o 
  -9   4   1       13.06       11.41      0.64 o 
  -8   4   1      199.78      195.60      2.23 o 
  -7   4   1       92.15       92.07      1.64 o 
  -6   4   1      142.86      157.99      1.63 o 
  -5   4   1      188.62      223.82      2.59 o 
  -4   4   1      330.54      371.21      3.07 o 
  -3   4   1      721.24      711.42      7.03 o 
  -2   4   1      391.84      420.80      4.03 o 
  -1   4   1      329.35      345.45      6.98 o 
   0   4   1       57.64       68.20      1.53 o 
   1   4   1       33.53       29.35      0.60 o 
   2   4   1     1304.42     1322.37     12.20 o 
   3   4   1     2580.18     2659.17     48.14 o 
   4   4   1      582.48      650.09      5.11 o 
   5   4   1      614.61      651.86      6.16 o 
   6   4   1      144.45      152.69      1.78 o 
   7   4   1       60.30       55.09      1.14 o 
   8   4   1        8.03        8.36      0.56 o 
   9   4   1       33.94       30.79      0.93 o 
  10   4   1       79.04       71.82      1.59 o 
  11   4   1        9.09        8.18      0.91 o 
  12   4   1        1.10        1.20      0.77 o 
  13   4   1       12.07       15.42      1.47 o 
  14   4   1        1.44        1.95      1.81 o 
 -13   5   1        5.96        7.11      1.95 o 
 -12   5   1       12.79       14.22      2.09 o 
 -11   5   1       65.05       64.80      2.20 o 
 -10   5   1       94.01       90.74      1.88 o 
  -9   5   1      133.86      126.69      1.74 o 
  -8   5   1       58.09       66.98      1.15 o 
  -7   5   1       75.10       80.33      1.22 o 
  -6   5   1      203.53      214.64      2.25 o 
  -5   5   1      249.39      294.24      2.61 o 
  -4   5   1      330.95      325.44      3.42 o 
  -3   5   1      256.56      277.29      2.41 o 
  -2   5   1       72.76       92.04      0.99 o 
  -1   5   1      252.42      254.19      3.72 o 
   0   5   1      467.94      466.75     10.23 o 
   1   5   1       52.36       62.92      1.06 o 
   2   5   1      274.10      274.35      7.10 o 
   3   5   1      251.80      262.83      2.50 o 
   4   5   1       70.62       69.44      0.91 o 
   5   5   1       58.84       65.07      0.94 o 
   6   5   1      174.32      182.53      2.66 o 
   7   5   1       44.94       45.14      0.94 o 
   8   5   1       26.33       26.19      0.75 o 
   9   5   1        4.17        3.23      0.48 o 
  10   5   1       23.97       23.20      0.97 o 
  11   5   1       48.55       46.64      1.84 o 
  12   5   1        1.70        1.59      0.80 o 
  13   5   1       12.54       17.17      1.57 o 
 -13   6   1        0.41       -0.28      1.53 o 
 -12   6   1        5.12        6.55      1.67 o 
 -11   6   1       20.96       22.32      1.60 o 
 -10   6   1       39.21       38.63      1.24 o 
  -9   6   1       14.22       12.88      0.68 o 
  -8   6   1       67.23       67.13      1.18 o 
  -7   6   1      151.67      151.81      1.85 o 
  -6   6   1      401.61      388.70      3.69 o 
  -5   6   1      104.93      102.35      1.34 o 
  -4   6   1       25.47       27.05      0.61 o 
  -3   6   1       43.66       46.06      0.81 o 
  -2   6   1      223.08      223.67      3.02 o 
  -1   6   1       30.84       29.22      0.90 o 
   0   6   1      144.61      164.64      2.37 o 
   1   6   1      237.53      285.98      3.26 o 
   2   6   1       24.75       25.19      0.73 o 
   3   6   1      113.51      116.65      1.59 o 
   4   6   1      138.21      140.26      2.10 o 
   5   6   1      126.33      137.57      2.10 o 
   6   6   1       15.83       15.93      0.67 o 
   7   6   1      234.09      236.48      2.90 o 
   8   6   1      173.63      149.62      3.11 o 
   9   6   1       49.71       49.69      1.35 o 
  10   6   1       10.69       10.01      1.07 o 
  11   6   1        0.23        0.17      0.91 o 
  12   6   1        3.16        3.49      0.90 o 
  13   6   1       21.04       21.38      3.00 o 
 -12   7   1       10.92       12.82      2.09 o 
 -11   7   1       11.58       14.65      1.37 o 
 -10   7   1       14.82       14.39      1.28 o 
  -9   7   1       16.51       14.02      0.73 o 
  -8   7   1      167.92      161.23      2.54 o 
  -7   7   1       10.35        9.99      0.59 o 
  -6   7   1      234.66      222.93      2.47 o 
  -5   7   1       12.65       15.24      0.59 o 
  -4   7   1      173.12      167.50      1.88 o 
  -3   7   1       11.56       11.64      0.48 o 
  -2   7   1        1.95        1.25      0.32 o 
  -1   7   1       96.30      100.32      1.65 o 
   0   7   1        0.13        0.01      0.29 o 
   1   7   1       17.56       18.37      0.73 o 
   2   7   1        0.92        0.38      0.29 o 
   3   7   1        5.76        5.03      0.66 o 
   4   7   1       21.28       20.68      0.72 o 
   5   7   1      105.04      100.49      1.65 o 
   6   7   1       84.98       85.46      2.54 o 
   7   7   1      121.29      117.50      3.12 o 
   8   7   1       16.61       15.67      0.84 o 
   9   7   1       44.64       38.27      1.63 o 
  10   7   1        6.45        5.69      0.89 o 
  11   7   1        5.73        5.73      0.97 o 
  12   7   1        1.34        1.94      0.82 o 
  13   7   1        2.88        4.18      1.39 o 
 -11   8   1       12.71       14.08      1.38 o 
 -10   8   1       11.34        9.66      2.16 o 
  -9   8   1        3.45        2.84      0.55 o 
  -8   8   1        9.71        9.40      0.69 o 
  -7   8   1        3.45        3.40      0.44 o 
  -6   8   1        0.28        0.04      0.31 o 
  -5   8   1       11.85       10.90      0.58 o 
  -4   8   1       70.77       70.16      1.33 o 
  -3   8   1       14.21       13.62      0.74 o 
  -2   8   1       20.15       19.62      0.86 o 
  -1   8   1       20.07       18.64      0.82 o 
   0   8   1        4.77        4.20      0.53 o 
   1   8   1       12.70       13.56      0.67 o 
   2   8   1       66.46       66.18      2.00 o 
   3   8   1       63.20       59.58      1.20 o 
   4   8   1       34.20       32.98      1.23 o 
   5   8   1       20.90       16.59      0.76 o 
   6   8   1       40.95       40.79      1.18 o 
   7   8   1       57.92       60.25      1.38 o 
   8   8   1        7.00        7.33      0.69 o 
   9   8   1       25.94       29.23      1.53 o 
  10   8   1        5.26        8.02      1.07 o 
  11   8   1        9.27       14.77      1.37 o 
  12   8   1       15.95       18.12      2.09 o 
 -11   9   1        5.39        6.27      1.53 o 
 -10   9   1        3.05        2.93      0.89 o 
  -9   9   1       18.89       19.30      1.36 o 
  -8   9   1        0.07        0.32      0.53 o 
  -7   9   1        9.07       10.66      0.73 o 
  -6   9   1       10.77        9.67      0.80 o 
  -5   9   1        5.88        6.79      0.72 o 
  -4   9   1      130.25      131.12      2.47 o 
  -3   9   1       51.77       56.47      1.55 o 
  -2   9   1      103.63      102.42      2.06 o 
  -1   9   1       12.32       10.95      1.08 o 
   0   9   1       87.64       88.04      2.05 o 
   1   9   1       17.39       15.77      0.86 o 
   2   9   1       46.26       44.95      1.62 o 
   3   9   1      221.52      225.01      2.91 o 
   4   9   1       37.59       36.97      1.06 o 
   5   9   1       53.02       52.03      1.28 o 
   6   9   1       16.20       16.65      0.83 o 
   7   9   1        4.50        4.69      0.67 o 
   8   9   1        2.80        1.88      0.69 o 
   9   9   1       16.60       19.00      1.67 o 
  10   9   1        3.17        4.99      0.93 o 
  11   9   1        6.72       11.29      1.81 o 
 -10  10   1        1.68        1.25      1.12 o 
  -9  10   1        4.54        4.46      0.80 o 
  -8  10   1        0.14        0.48      0.59 o 
  -7  10   1       21.25       25.93      1.28 o 
  -6  10   1        6.43        7.00      0.80 o 
  -5  10   1       23.84       22.75      2.00 o 
  -4  10   1       87.23       88.29      2.38 o 
  -3  10   1       25.03       24.93      1.18 o 
  -2  10   1       65.44       63.69      1.69 o 
  -1  10   1       20.78       19.75      1.74 o 
   0  10   1        7.20        6.39      0.93 o 
   1  10   1       22.47       26.30      1.47 o 
   2  10   1       45.14       43.38      1.31 o 
   3  10   1       26.33       25.74      0.93 o 
   4  10   1       51.50       55.42      1.35 o 
   5  10   1        3.14        3.90      0.52 o 
   6  10   1       12.10       14.86      1.19 o 
   7  10   1        2.04        1.81      1.60 o 
   8  10   1       12.95       15.86      3.28 o 
   9  10   1        4.60        4.74      1.39 o 
  10  10   1        1.44        2.79      1.25 o 
  -8  11   1        6.78        7.25      1.13 o 
  -7  11   1        3.68        3.86      0.75 o 
  -6  11   1        1.29        1.83      0.63 o 
  -5  11   1       11.99       15.02      1.09 o 
  -4  11   1        1.90        2.34      0.63 o 
  -3  11   1        1.21        2.32      0.64 o 
  -2  11   1        7.81        8.75      0.91 o 
  -1  11   1        9.18        8.73      1.25 o 
   0  11   1       23.79       22.80      1.48 o 
   1  11   1       20.91       20.57      1.47 o 
   2  11   1        0.67        1.35      0.60 o 
   3  11   1       30.04       29.91      1.35 o 
   4  11   1        1.03        1.13      0.55 o 
   5  11   1        5.87        6.70      0.81 o 
   6  11   1        3.71        4.74      0.78 o 
   7  11   1        0.39        0.71      0.91 o 
   8  11   1        0.53        0.70      1.12 o 
  -6  12   1        5.15        6.14      1.18 o 
  -5  12   1        2.96        4.60      1.08 o 
  -4  12   1        2.45        2.24      0.75 o 
  -3  12   1        7.55       10.53      0.99 o 
  -2  12   1        5.55        5.39      0.83 o 
  -1  12   1        3.81        4.46      0.75 o 
   0  12   1        2.29        2.22      0.83 o 
   1  12   1        0.90       -0.65      0.73 o 
   2  12   1        1.81        2.15      1.07 o 
   3  12   1        1.79        3.01      0.74 o 
   4  12   1       20.24       23.35      1.40 o 
   5  12   1        0.66       -0.06      0.83 o 
   6  12   1        3.06        2.51      1.25 o 
  -3  13   1        3.09        3.11      1.03 o 
  -2  13   1        0.39        0.35      0.89 o 
  -1  13   1        2.94        3.07      0.99 o 
   0  13   1        0.87        0.00      0.89 o 
   1  13   1        6.13        7.29      1.18 o 
   2  13   1       16.47       21.48      1.71 o 
   3  13   1        5.98        6.40      1.23 o 
  -1 -13   2        4.74        6.41      1.53 o 
   0 -13   2        1.84        1.81      1.12 o 
   1 -13   2       11.19       13.80      2.09 o 
  -4 -12   2        0.26       -0.42      0.98 o 
  -3 -12   2        2.82        2.09      1.25 o 
  -2 -12   2        2.61        3.50      0.87 o 
  -1 -12   2        3.35        3.12      0.91 o 
   0 -12   2        5.96        6.05      0.99 o 
   1 -12   2        0.07       -0.69      0.69 o 
   2 -12   2        4.50        5.78      1.03 o 
   3 -12   2        2.82        4.89      0.99 o 
   4 -12   2        4.40        6.13      1.39 o 
  -7 -11   2       13.98       18.12      2.23 o 
  -6 -11   2        0.07       -0.14      0.98 o 
  -5 -11   2       15.07       13.24      1.95 o 
  -4 -11   2        2.53        2.93      1.25 o 
  -3 -11   2       45.62       43.91      2.79 o 
  -2 -11   2        1.42        1.47      0.73 o 
  -1 -11   2        4.41        5.24      0.93 o 
   0 -11   2       11.64       13.36      1.23 o 
   1 -11   2        8.16        6.26      0.93 o 
   2 -11   2       13.12       13.16      1.23 o 
   3 -11   2        3.95        3.91      1.05 o 
   4 -11   2       56.97       61.61      3.35 o 
   5 -11   2       28.34       22.86      2.23 o 
   6 -11   2       20.31       20.21      2.23 o 
   7 -11   2        7.47       10.87      1.95 o 
  -9 -10   2        0.71        1.25      1.12 o 
  -8 -10   2       15.23       13.80      2.09 o 
  -7 -10   2        0.87        1.25      0.98 o 
  -6 -10   2        2.03        1.39      1.12 o 
  -5 -10   2       96.12       98.69      4.32 o 
  -4 -10   2       25.68       29.27      2.37 o 
  -3 -10   2       53.39       51.08      1.96 o 
  -2 -10   2       22.49       22.08      2.09 o 
  -1 -10   2       62.41       61.09      2.12 o 
   0 -10   2       49.47       48.84      1.92 o 
   1 -10   2       63.37       61.66      2.12 o 
   2 -10   2       14.09       15.80      1.23 o 
   3 -10   2       19.44       19.61      1.39 o 
   4 -10   2       15.88       15.73      1.23 o 
   5 -10   2       17.75       20.35      2.09 o 
   6 -10   2        6.17        6.83      1.39 o 
   7 -10   2        2.11        1.12      1.12 o 
   8 -10   2        1.69        4.60      1.39 o 
   9 -10   2        2.25        2.51      1.25 o 
 -10  -9   2       21.16       26.62      2.51 o 
  -9  -9   2        5.57        3.07      1.25 o 
  -8  -9   2        5.21        5.72      1.39 o 
  -7  -9   2        4.93        5.16      1.39 o 
  -6  -9   2        9.04        9.34      1.67 o 
  -5  -9   2       10.82        9.62      1.53 o 
  -4  -9   2       22.67       24.67      2.09 o 
  -3  -9   2       99.65       94.02      2.56 o 
  -2  -9   2       41.34       41.01      1.72 o 
  -1  -9   2       57.21       55.56      1.92 o 
   0  -9   2       25.67       27.92      1.37 o 
   1  -9   2        6.82        5.07      0.73 o 
   2  -9   2      113.12      107.14      2.75 o 
   3  -9   2      168.82      165.07      3.65 o 
   4  -9   2       23.57       21.61      1.28 o 
   5  -9   2       12.62       10.73      1.53 o 
   6  -9   2       12.34       13.24      1.67 o 
   7  -9   2        6.71        9.62      1.39 o 
   8  -9   2        6.71        8.36      1.53 o 
   9  -9   2        2.47        3.07      1.25 o 
  10  -9   2        8.96        8.22      1.67 o 
  11  -9   2        7.62        9.62      1.81 o 
 -11  -8   2        4.80        4.74      1.39 o 
 -10  -8   2        3.31        5.99      1.39 o 
  -9  -8   2       37.70       35.27      2.65 o 
  -8  -8   2       69.17       68.30      3.35 o 
  -7  -8   2       20.83       21.47      1.95 o 
  -6  -8   2       58.13       52.55      2.93 o 
  -5  -8   2       73.69       75.69      3.35 o 
  -4  -8   2       74.75       68.00      2.06 o 
  -3  -8   2      225.87      219.71      3.40 o 
  -2  -8   2       36.28       34.85      1.15 o 
  -1  -8   2       43.78       45.57      1.31 o 
   0  -8   2       42.64       40.02      1.23 o 
   1  -8   2        2.80        1.70      0.40 o 
   2  -8   2      118.48      108.92      3.17 o 
   3  -8   2      189.45      177.31      3.65 o 
   4  -8   2      100.38       96.26      2.56 o 
   5  -8   2       37.26       39.73      2.23 o 
   6  -8   2       23.79       23.28      1.81 o 
   7  -8   2       45.70       44.33      2.51 o 
   8  -8   2        9.68        8.22      1.53 o 
   9  -8   2        5.51        6.97      1.39 o 
  10  -8   2       12.75       15.61      1.95 o 
  11  -8   2        1.13        1.53      1.25 o 
  12  -8   2       14.35       13.66      2.23 o 
 -12  -7   2        3.59        0.56      1.12 o 
 -11  -7   2       19.73       22.30      2.37 o 
 -10  -7   2       46.58       42.51      2.79 o 
  -9  -7   2       15.05       14.50      1.81 o 
  -8  -7   2      102.50       95.34      3.90 o 
  -7  -7   2       59.10       59.94      2.93 o 
  -6  -7   2       45.23       45.44      2.51 o 
  -5  -7   2       30.63       25.95      1.39 o 
  -4  -7   2       25.26       25.07      0.98 o 
  -3  -7   2       80.48       81.88      1.46 o 
  -2  -7   2      125.90      133.46      2.61 o 
  -1  -7   2      200.06      210.84      2.94 o 
   0  -7   2       12.30       12.77      0.61 o 
   1  -7   2       88.63       85.92      1.71 o 
   2  -7   2       54.66       55.38      1.20 o 
   3  -7   2       22.15       22.49      1.01 o 
   4  -7   2        9.30        9.12      0.70 o 
   5  -7   2       36.04       35.74      2.72 o 
   6  -7   2       29.73       29.59      1.51 o 
   7  -7   2       62.38       58.06      2.06 o 
   8  -7   2       76.52       68.72      3.07 o 
   9  -7   2       14.38       14.08      1.81 o 
  10  -7   2        9.71        4.46      1.25 o 
  11  -7   2       16.90       18.40      2.09 o 
  12  -7   2       12.78       11.57      2.09 o 
  13  -7   2        0.19       -1.12      1.12 o 
 -13  -6   2        4.51        4.88      1.53 o 
 -12  -6   2        2.33        0.56      1.12 o 
 -11  -6   2        2.88        2.79      1.25 o 
 -10  -6   2       55.63       57.85      3.07 o 
  -9  -6   2       42.26       38.89      2.51 o 
  -8  -6   2       16.43       16.73      1.67 o 
  -7  -6   2      272.40      271.79      4.98 o 
  -6  -6   2      156.36      162.17      3.40 o 
  -5  -6   2       10.67        9.17      0.63 o 
  -4  -6   2      101.85       92.31      1.90 o 
  -3  -6   2       31.86       31.79      0.96 o 
  -2  -6   2        7.61        6.14      0.43 o 
  -1  -6   2      108.86      107.04      1.65 o 
   0  -6   2        0.59        0.49      0.12 o 
   1  -6   2       77.86       87.64      1.22 o 
   2  -6   2       90.74       89.60      1.22 o 
   3  -6   2       26.61       26.24      0.80 o 
   4  -6   2       18.22       19.54      0.87 o 
   5  -6   2      188.43      179.73      2.97 o 
   6  -6   2       83.07       83.63      1.89 o 
   7  -6   2      184.30      169.55      3.69 o 
   8  -6   2       47.89       42.05      1.91 o 
   9  -6   2       21.71       19.38      1.95 o 
  10  -6   2        9.08        8.64      1.67 o 
  11  -6   2       16.26       18.68      1.95 o 
  12  -6   2       11.94       11.43      1.95 o 
  13  -6   2        4.93        4.74      1.53 o 
 -13  -5   2        0.32        1.53      1.25 o 
 -12  -5   2       22.76       20.49      2.09 o 
 -11  -5   2       10.45        6.69      1.39 o 
 -10  -5   2       35.05       34.71      2.37 o 
  -9  -5   2       11.06        9.67      1.12 o 
  -8  -5   2      249.13      241.88      4.53 o 
  -7  -5   2      131.43      131.16      2.95 o 
  -6  -5   2       10.05        8.25      0.79 o 
  -5  -5   2      332.61      338.63      3.66 o 
  -4  -5   2      116.25      105.22      1.37 o 
  -3  -5   2      163.94      176.09      1.77 o 
  -2  -5   2       97.09       96.49      1.12 o 
  -1  -5   2      563.47      598.23      4.81 o 
   0  -5   2       15.20       15.35      0.36 o 
   1  -5   2      930.89      932.20      9.02 o 
   2  -5   2       77.14       91.40      1.44 o 
   3  -5   2       56.95       67.42      1.43 o 
   4  -5   2      243.54      237.91      3.45 o 
   5  -5   2       76.37       83.20      1.73 o 
   6  -5   2      135.59      129.66      3.02 o 
   7  -5   2       82.28       81.88      1.86 o 
   8  -5   2      156.76      173.16      3.77 o 
   9  -5   2       28.63       28.16      2.09 o 
  10  -5   2       19.12       16.73      1.81 o 
  11  -5   2       12.13       11.29      1.81 o 
  12  -5   2       13.90       13.10      1.95 o 
  13  -5   2       14.50       17.01      2.23 o 
  14  -5   2       18.45       28.30      2.79 o 
 -14  -4   2        2.43        0.70      1.25 o 
 -13  -4   2        6.11        6.13      1.53 o 
 -12  -4   2        1.31        1.25      1.12 o 
 -11  -4   2        8.13        7.81      1.53 o 
 -10  -4   2       53.15       54.65      1.91 o 
  -9  -4   2       22.36       21.79      1.21 o 
  -8  -4   2       86.79       86.90      1.52 o 
  -7  -4   2        8.68        7.77      0.49 o 
  -6  -4   2       83.59       94.18      1.32 o 
  -5  -4   2       56.53       60.08      0.96 o 
  -4  -4   2      767.99      843.77      8.20 o 
  -3  -4   2       47.98       48.80      0.80 o 
  -2  -4   2      415.09      469.05      4.25 o 
  -1  -4   2       83.69       81.34      1.02 o 
   0  -4   2      288.82      312.11      2.99 o 
   1  -4   2      132.75      137.01      1.79 o 
   2  -4   2      662.15      699.35      7.03 o 
   3  -4   2       46.40       35.85      0.81 o 
   4  -4   2       84.44       86.30      1.63 o 
   5  -4   2      146.50      144.73      2.38 o 
   6  -4   2      403.81      406.31      6.87 o 
   7  -4   2       53.23       53.74      1.40 o 
   8  -4   2      220.68      216.02      3.40 o 
   9  -4   2       79.81       81.10      2.46 o 
  10  -4   2       69.61       65.79      3.07 o 
  11  -4   2       13.01       11.15      1.67 o 
  12  -4   2        5.92        6.69      1.53 o 
  13  -4   2        7.59        7.95      1.67 o 
  14  -4   2       12.89       12.55      2.23 o 
 -14  -3   2        2.99        1.25      1.39 o 
 -13  -3   2        7.81        7.53      1.67 o 
 -12  -3   2        8.76        6.83      1.53 o 
 -11  -3   2       18.22       22.30      2.09 o 
 -10  -3   2      191.29      194.74      3.40 o 
  -9  -3   2      204.03      204.61      2.91 o 
  -8  -3   2      128.43      127.54      3.19 o 
  -7  -3   2      115.14      122.44      1.64 o 
  -6  -3   2       49.72       50.17      0.86 o 
  -5  -3   2       91.59       88.41      1.20 o 
  -4  -3   2      341.11      361.32      3.75 o 
  -3  -3   2      338.62      361.03      3.74 o 
  -2  -3   2      958.66      951.68      9.11 o 
  -1  -3   2      541.56      513.61      4.53 o 
   0  -3   2      195.00      193.97      2.18 o 
   1  -3   2      240.56      227.22      2.53 o 
   2  -3   2       33.99       32.66      0.66 o 
   3  -3   2      993.96      991.58     11.33 o 
   4  -3   2      330.40      399.09      4.98 o 
   5  -3   2       30.55       29.93      0.91 o 
   6  -3   2        1.40        1.62      0.32 o 
   7  -3   2       83.05       83.60      1.77 o 
   8  -3   2      164.76      163.13      2.73 o 
   9  -3   2       64.80       57.96      2.02 o 
  10  -3   2       11.71       10.73      1.81 o 
  11  -3   2      181.20      182.74      5.72 o 
  12  -3   2       47.08       41.12      2.79 o 
  13  -3   2        0.84       -0.70      1.12 o 
  14  -3   2        1.14       -1.25      1.25 o 
 -14  -2   2       11.96       11.71      2.09 o 
 -13  -2   2        4.66        3.90      1.67 o 
 -12  -2   2       23.98       15.75      2.09 o 
 -11  -2   2       26.92       23.98      1.09 o 
 -10  -2   2      325.72      305.66      9.06 o 
  -9  -2   2        0.01       -0.25      0.28 o 
  -8  -2   2       58.58       53.26      2.00 o 
  -7  -2   2       44.13       41.90      0.70 o 
  -6  -2   2      324.57      314.55      3.33 o 
  -5  -2   2      125.13      149.25      1.53 o 
  -4  -2   2      138.32      137.86      1.59 o 
  -3  -2   2      609.90      624.64      6.11 o 
  -2  -2   2     1740.98     1618.40     16.44 o 
  -1  -2   2     2507.12     2494.70     28.14 o 
   0  -2   2     1326.91     1331.89     12.69 o 
   1  -2   2      743.81      722.58      7.03 o 
   2  -2   2      837.05      775.62      7.52 o 
   3  -2   2      630.21      614.69      7.99 o 
   4  -2   2      530.64      575.96      6.80 o 
   5  -2   2      611.91      641.90      8.25 o 
   6  -2   2       94.79      100.43      1.77 o 
   7  -2   2      165.34      170.04      5.65 o 
   8  -2   2      151.82      152.31      3.15 o 
   9  -2   2      197.83      211.82      4.09 o 
  10  -2   2       51.71       57.30      3.76 o 
  11  -2   2       29.85       29.55      2.37 o 
  12  -2   2        2.32        0.42      1.25 o 
  13  -2   2        7.65        7.81      1.67 o 
  14  -2   2        5.90        5.72      1.81 o 
  15  -2   2        0.39       -1.53      1.53 o 
 -15  -1   2       10.12        8.92      2.09 o 
 -14  -1   2       11.69       11.43      2.23 o 
 -13  -1   2       57.82       52.83      3.35 o 
 -12  -1   2       21.49       21.69      1.12 o 
 -11  -1   2       76.86       73.95      2.65 o 
 -10  -1   2       11.59        9.74      0.84 o 
  -9  -1   2       62.46       62.20      1.62 o 
  -8  -1   2       10.28       11.30      0.47 o 
  -7  -1   2      391.54      392.28      3.63 o 
  -6  -1   2      190.67      209.44      2.05 o 
  -5  -1   2      652.40      671.46      5.80 o 
  -4  -1   2      433.11      421.29      3.35 o 
  -3  -1   2      115.78      110.32      1.22 o 
  -2  -1   2     1354.88     1335.19     17.72 o 
  -1  -1   2     5354.60     5193.53     63.54 o 
   0  -1   2     3356.16     3328.99     34.77 o 
   1  -1   2     5305.28     5150.19     39.43 o 
   2  -1   2      150.11      151.65      2.05 o 
   3  -1   2       94.65       97.11      1.82 o 
   4  -1   2      786.45      842.48      9.49 o 
   5  -1   2       10.59       11.28      0.47 o 
   6  -1   2      157.21      169.74      2.41 o 
   7  -1   2      147.31      162.29      3.10 o 
   8  -1   2       94.58       91.38      2.30 o 
   9  -1   2      531.37      527.19      8.28 o 
  10  -1   2      188.66      193.26      3.98 o 
  11  -1   2       40.28       39.45      2.79 o 
  12  -1   2        2.91        1.67      1.39 o 
  13  -1   2        3.84        5.16      1.67 o 
  14  -1   2        5.20        1.67      1.67 o 
  15  -1   2        9.61        8.78      2.23 o 
 -15   0   2        0.64       -0.42      1.67 o 
 -14   0   2        9.23        9.90      1.95 o 
 -13   0   2        8.31        8.93      1.81 o 
 -12   0   2       64.69       68.00      2.58 o 
 -11   0   2       17.82       21.52      1.88 o 
 -10   0   2       77.87       74.78      1.88 o 
  -9   0   2       75.33       84.96      3.00 o 
  -8   0   2       83.55       85.85      1.14 o 
  -7   0   2        5.01        4.84      0.29 o 
  -6   0   2      483.97      487.54      4.87 o 
  -5   0   2     1465.23     1532.39     14.38 o 
  -4   0   2      460.84      435.07      3.80 o 
  -3   0   2       11.65       10.24      0.46 o 
  -2   0   2      699.60      725.83      7.96 o 
  -1   0   2     1114.44     1079.66     11.95 o 
   0   0   2        0.09        0.28      0.14 o 
   1   0   2     3594.73     3535.72     38.79 o 
   2   0   2      189.13      172.75      1.94 o 
   3   0   2       42.30       45.40      0.86 o 
   4   0   2        4.09        2.58      0.14 o 
   5   0   2      483.38      555.16      4.09 o 
   6   0   2       65.71       64.09      0.82 o 
   7   0   2      151.98      153.00      1.84 o 
   8   0   2        5.67        6.28      0.40 o 
   9   0   2       46.69       37.91      1.21 o 
  10   0   2        7.90        9.45      0.78 o 
  11   0   2      191.09      198.60      4.97 o 
  12   0   2        1.12       -0.70      1.39 o 
  13   0   2        3.15        4.46      1.67 o 
  14   0   2       80.01       85.87      4.32 o 
  15   0   2       46.07       50.32      3.62 o 
 -15   1   2       10.15        9.20      2.23 o 
 -14   1   2       11.70       11.29      2.09 o 
 -13   1   2       57.78       52.83      3.48 o 
 -12   1   2       21.47       21.02      1.39 o 
 -11   1   2       76.91       72.20      1.98 o 
 -10   1   2       11.60        8.86      0.86 o 
  -9   1   2       62.50       61.87      1.55 o 
  -8   1   2       10.30       11.20      0.73 o 
  -7   1   2      391.62      391.33      3.32 o 
  -6   1   2      190.58      208.27      2.07 o 
  -5   1   2      651.99      671.25      5.30 o 
  -4   1   2      432.48      419.79      4.13 o 
  -3   1   2      115.94      110.61      1.36 o 
  -2   1   2     1355.34     1319.90     24.25 o 
  -1   1   2     5356.24     5165.65     58.58 o 
   0   1   2     3354.06     3288.81     32.22 o 
   1   1   2     5303.83     5135.30     48.98 o 
   2   1   2      150.30      148.50      1.47 o 
   3   1   2       94.63       96.88      1.06 o 
   4   1   2      786.72      833.62      5.98 o 
   5   1   2       10.55       10.38      0.31 o 
   6   1   2      157.20      168.04      1.96 o 
   7   1   2      147.10      162.72      1.98 o 
   8   1   2       94.53       93.75      1.39 o 
   9   1   2      531.04      535.23      5.53 o 
  10   1   2      188.63      196.92      2.91 o 
  11   1   2       40.30       43.10      1.74 o 
  12   1   2        2.94        2.05      0.82 o 
  13   1   2        3.83        2.23      1.67 o 
  14   1   2        5.22        4.74      1.81 o 
  15   1   2        9.59       10.59      2.37 o 
 -14   2   2       11.97       10.45      2.23 o 
 -13   2   2        4.66        1.53      1.67 o 
 -12   2   2       23.97       19.51      2.16 o 
 -11   2   2       26.93       20.87      1.11 o 
 -10   2   2      325.70      307.69      5.05 o 
  -9   2   2        0.02       -0.10      0.29 o 
  -8   2   2       58.45       52.25      1.22 o 
  -7   2   2       44.07       41.92      0.72 o 
  -6   2   2      324.33      312.94      3.27 o 
  -5   2   2      125.29      147.93      1.70 o 
  -4   2   2      138.11      136.94      1.37 o 
  -3   2   2      609.39      638.83      5.39 o 
  -2   2   2     1740.51     1653.39     15.42 o 
  -1   2   2     2507.35     2550.10     23.96 o 
   0   2   2     1326.93     1370.64     14.79 o 
   1   2   2      742.83      737.40      7.08 o 
   2   2   2      837.07      778.96      6.73 o 
   3   2   2      630.41      615.07      4.86 o 
   4   2   2      530.22      580.84      5.53 o 
   5   2   2      611.27      656.20      7.09 o 
   6   2   2       94.85       98.45      1.36 o 
   7   2   2      165.30      166.74      2.06 o 
   8   2   2      151.84      150.47      1.97 o 
   9   2   2      197.95      208.75      2.58 o 
  10   2   2       51.79       55.26      1.39 o 
  11   2   2       29.89       34.48      1.09 o 
  12   2   2        2.31        2.34      0.80 o 
  13   2   2        7.65        6.69      1.95 o 
  14   2   2        5.89        6.69      1.95 o 
 -14   3   2        2.99       -0.70      1.67 o 
 -13   3   2        7.80        6.69      1.81 o 
 -12   3   2        8.77        7.95      1.95 o 
 -11   3   2       18.19       21.26      1.20 o 
 -10   3   2      191.19      192.02      3.62 o 
  -9   3   2      204.03      203.15      2.61 o 
  -8   3   2      128.63      125.56      1.81 o 
  -7   3   2      115.15      122.83      1.90 o 
  -6   3   2       49.73       50.41      0.91 o 
  -5   3   2       91.56       86.47      1.02 o 
  -4   3   2      341.21      365.95      3.00 o 
  -3   3   2      338.36      369.83      2.97 o 
  -2   3   2      957.98      957.10      8.21 o 
  -1   3   2      541.30      514.96     10.32 o 
   0   3   2      195.12      197.69      2.52 o 
   1   3   2      240.74      232.36      2.92 o 
   2   3   2       34.15       33.02      0.51 o 
   3   3   2      993.15     1005.85     10.79 o 
   4   3   2      330.26      400.86      4.01 o 
   5   3   2       30.53       29.90      0.53 o 
   6   3   2        1.41        2.82      0.61 o 
   7   3   2       83.00       85.92      1.16 o 
   8   3   2      164.79      160.80      2.11 o 
   9   3   2       64.76       59.27      1.18 o 
  10   3   2       11.75        8.56      0.69 o 
  11   3   2      181.32      182.42      2.84 o 
  12   3   2       47.00       44.33      1.38 o 
  13   3   2        0.85        1.51      0.82 o 
  14   3   2        1.15        0.56      1.67 o 
 -14   4   2        2.43        0.00      1.67 o 
 -13   4   2        6.11        7.81      1.95 o 
 -12   4   2        1.31        0.70      1.39 o 
 -11   4   2        8.15        7.85      1.18 o 
 -10   4   2       53.27       54.02      1.24 o 
  -9   4   2       22.36       22.82      0.72 o 
  -8   4   2       86.72       85.64      1.29 o 
  -7   4   2        8.69        9.08      0.50 o 
  -6   4   2       83.52       94.31      1.14 o 
  -5   4   2       56.40       62.44      0.88 o 
  -4   4   2      767.63      840.77      6.51 o 
  -3   4   2       47.94       49.40      0.69 o 
  -2   4   2      415.20      475.95      5.93 o 
  -1   4   2       83.66       81.26      1.03 o 
   0   4   2      288.99      317.11      5.61 o 
   1   4   2      132.69      143.92      3.16 o 
   2   4   2      662.22      703.47     11.13 o 
   3   4   2       46.45       35.80      0.73 o 
   4   4   2       84.45       85.39      1.22 o 
   5   4   2      146.56      144.03      1.54 o 
   6   4   2      403.79      399.40      3.74 o 
   7   4   2       53.37       52.64      0.89 o 
   8   4   2      220.45      215.90      2.36 o 
   9   4   2       79.86       82.61      1.64 o 
  10   4   2       69.56       70.17      1.56 o 
  11   4   2       12.96       12.10      0.87 o 
  12   4   2        5.92        4.84      0.93 o 
  13   4   2        7.57        8.69      1.67 o 
  14   4   2       12.89       11.71      2.37 o 
 -13   5   2        0.33        0.42      1.53 o 
 -12   5   2       22.82       18.96      2.37 o 
 -11   5   2       10.48        7.67      1.67 o 
 -10   5   2       35.04       37.55      1.07 o 
  -9   5   2       11.05       10.68      0.54 o 
  -8   5   2      248.98      243.14      3.52 o 
  -7   5   2      131.40      134.21      1.87 o 
  -6   5   2       10.05        8.57      0.49 o 
  -5   5   2      332.57      347.44      3.99 o 
  -4   5   2      116.21      106.93      1.17 o 
  -3   5   2      163.79      177.61      1.67 o 
  -2   5   2       96.93       95.66      1.19 o 
  -1   5   2      564.15      599.92      8.32 o 
   0   5   2       15.22       14.79      0.52 o 
   1   5   2      930.18      925.10     19.97 o 
   2   5   2       77.33       91.34      1.40 o 
   3   5   2       56.95       69.08      1.07 o 
   4   5   2      243.57      239.55      3.04 o 
   5   5   2       76.45       82.34      1.29 o 
   6   5   2      135.48      127.46      1.85 o 
   7   5   2       82.28       79.79      1.39 o 
   8   5   2      156.66      174.53      2.85 o 
   9   5   2       28.59       25.12      0.94 o 
  10   5   2       19.12       16.81      1.99 o 
  11   5   2       12.14       12.07      1.10 o 
  12   5   2       13.91       13.50      1.24 o 
  13   5   2       14.46       17.25      1.47 o 
  14   5   2       18.46       28.99      2.37 o 
 -13   6   2        4.52        3.48      1.81 o 
 -12   6   2        2.33        1.39      1.39 o 
 -11   6   2        2.88        2.09      1.25 o 
 -10   6   2       55.75       58.26      1.23 o 
  -9   6   2       42.35       40.45      1.00 o 
  -8   6   2       16.38       16.36      0.67 o 
  -7   6   2      272.36      263.42      3.09 o 
  -6   6   2      156.38      164.00      1.91 o 
  -5   6   2       10.69       10.38      0.49 o 
  -4   6   2      101.80       91.24      1.23 o 
  -3   6   2       31.81       32.29      0.76 o 
  -2   6   2        7.58        6.39      0.41 o 
  -1   6   2      108.92      107.00      1.66 o 
   0   6   2        0.59        0.35      0.31 o 
   1   6   2       77.90       85.88      1.44 o 
   2   6   2       90.87       86.95      1.74 o 
   3   6   2       26.48       26.43      0.89 o 
   4   6   2       18.19       21.16      0.63 o 
   5   6   2      188.46      181.77      2.66 o 
   6   6   2       82.91       82.68      1.80 o 
   7   6   2      184.00      166.88      2.58 o 
   8   6   2       47.86       43.75      1.24 o 
   9   6   2       21.74       18.11      0.90 o 
  10   6   2        9.11        9.85      2.37 o 
  11   6   2       16.25       18.78      1.34 o 
  12   6   2       11.94       13.50      1.31 o 
  13   6   2        4.93        6.27      1.39 o 
 -12   7   2        3.58        5.72      1.67 o 
 -11   7   2       19.71       22.72      2.37 o 
 -10   7   2       46.56       49.61      1.63 o 
  -9   7   2       15.05       15.54      0.82 o 
  -8   7   2      102.45      100.12      1.53 o 
  -7   7   2       59.10       55.56      1.06 o 
  -6   7   2       45.33       45.30      0.92 o 
  -5   7   2       30.71       26.97      0.97 o 
  -4   7   2       25.27       24.03      0.76 o 
  -3   7   2       80.56       80.25      1.37 o 
  -2   7   2      125.71      132.95      1.84 o 
  -1   7   2      199.81      210.68      2.86 o 
   0   7   2       12.35       13.48      0.65 o 
   1   7   2       88.68       85.46      1.74 o 
   2   7   2       54.55       57.59      1.22 o 
   3   7   2       22.08       20.98      0.70 o 
   4   7   2        9.29        8.96      0.55 o 
   5   7   2       36.03       33.55      1.15 o 
   6   7   2       29.70       28.57      1.55 o 
   7   7   2       62.37       57.57      1.40 o 
   8   7   2       76.47       71.98      1.61 o 
   9   7   2       14.40       13.43      1.13 o 
  10   7   2        9.72        8.26      1.05 o 
  11   7   2       16.86       20.50      1.44 o 
  12   7   2       12.76       15.84      1.47 o 
  13   7   2        0.19        0.84      1.25 o 
 -11   8   2        4.82        5.99      1.53 o 
 -10   8   2        3.30        6.74      1.43 o 
  -9   8   2       37.69       36.90      1.14 o 
  -8   8   2       69.23       69.49      1.29 o 
  -7   8   2       20.77       20.51      0.93 o 
  -6   8   2       58.21       54.36      1.28 o 
  -5   8   2       73.63       76.40      1.57 o 
  -4   8   2       74.63       69.17      1.35 o 
  -3   8   2      226.04      216.30      2.91 o 
  -2   8   2       36.27       34.30      0.93 o 
  -1   8   2       43.71       45.89      1.20 o 
   0   8   2       42.61       40.36      1.37 o 
   1   8   2        2.81        1.84      0.42 o 
   2   8   2      118.41      105.61      1.89 o 
   3   8   2      189.28      179.15      2.39 o 
   4   8   2      100.51       95.83      1.64 o 
   5   8   2       37.34       35.50      1.00 o 
   6   8   2       23.77       22.80      0.89 o 
   7   8   2       45.71       44.93      1.55 o 
   8   8   2        9.68       10.45      1.03 o 
   9   8   2        5.55        5.19      0.83 o 
  10   8   2       12.72       14.85      1.27 o 
  11   8   2        1.13        2.21      0.80 o 
  12   8   2       14.36       14.91      1.95 o 
 -10   9   2       21.19       27.12      1.69 o 
  -9   9   2        5.56        7.13      1.52 o 
  -8   9   2        5.18        4.58      0.72 o 
  -7   9   2        4.92        5.76      0.70 o 
  -6   9   2        9.06       10.17      0.74 o 
  -5   9   2       10.81       10.11      0.72 o 
  -4   9   2       22.69       22.79      0.91 o 
  -3   9   2       99.49       93.25      1.66 o 
  -2   9   2       41.23       41.99      1.08 o 
  -1   9   2       57.26       52.51      1.33 o 
   0   9   2       25.64       25.47      1.00 o 
   1   9   2        6.83        4.44      0.55 o 
   2   9   2      113.22      104.40      2.99 o 
   3   9   2      169.03      166.26      2.60 o 
   4   9   2       23.61       22.13      0.87 o 
   5   9   2       12.61       11.37      0.74 o 
   6   9   2       12.33       14.54      0.84 o 
   7   9   2        6.72        7.62      1.25 o 
   8   9   2        6.69        7.26      1.05 o 
   9   9   2        2.48        3.22      0.79 o 
  10   9   2        8.95       11.83      1.24 o 
  11   9   2        7.60       10.87      1.81 o 
 -10  10   2        3.82        4.32      1.03 o 
  -9  10   2        0.71        0.43      0.99 o 
  -8  10   2       15.23       17.27      1.20 o 
  -7  10   2        0.87        1.39      0.61 o 
  -6  10   2        2.04        2.25      0.53 o 
  -5  10   2       96.10      104.89      2.21 o 
  -4  10   2       25.70       29.04      1.06 o 
  -3  10   2       53.38       53.66      1.32 o 
  -2  10   2       22.48       21.47      0.92 o 
  -1  10   2       62.44       60.05      1.58 o 
   0  10   2       49.46       50.69      1.43 o 
   1  10   2       63.31       61.38      1.53 o 
   2  10   2       14.10       14.89      0.94 o 
   3  10   2       19.44       19.55      0.89 o 
   4  10   2       15.89       14.96      0.89 o 
   5  10   2       17.78       20.43      1.13 o 
   6  10   2        6.19        7.09      0.93 o 
   7  10   2        2.11        1.39      0.69 o 
   8  10   2        1.69        2.30      0.79 o 
   9  10   2        2.25        3.62      1.25 o 
  10  10   2        0.31       -0.84      0.98 o 
  -8  11   2       13.99       17.83      1.62 o 
  -7  11   2       13.98       19.79      1.31 o 
  -6  11   2        0.07        0.26      0.88 o 
  -5  11   2       15.09       15.79      1.12 o 
  -4  11   2        2.55        3.96      0.69 o 
  -3  11   2       45.62       47.84      1.58 o 
  -2  11   2        1.42        1.56      0.57 o 
  -1  11   2        4.42        3.99      0.63 o 
   0  11   2       11.65       12.14      0.92 o 
   1  11   2        8.14        8.81      0.88 o 
   2  11   2       13.11       14.71      1.09 o 
   3  11   2        3.96        4.02      0.72 o 
   4  11   2       56.97       59.17      2.19 o 
   5  11   2       28.32       31.47      1.67 o 
   6  11   2       20.30       19.58      1.38 o 
   7  11   2        7.46        9.20      1.67 o 
   8  11   2        1.27        0.70      1.12 o 
  -6  12   2        0.50        0.12      0.87 o 
  -5  12   2        3.20        4.18      0.82 o 
  -4  12   2        0.26        1.04      0.84 o 
  -3  12   2        2.83        2.86      0.72 o 
  -2  12   2        2.61        2.35      0.69 o 
  -1  12   2        3.36        3.72      0.72 o 
   0  12   2        5.96        5.22      1.25 o 
   1  12   2        0.08        0.64      1.05 o 
   2  12   2        4.48        4.78      0.78 o 
   3  12   2        2.83        4.05      0.77 o 
   4  12   2        4.39        8.21      2.44 o 
   5  12   2        4.24        5.02      1.39 o 
   6  12   2        2.02        2.09      1.25 o 
  -2  13   2        3.67        6.75      1.39 o 
  -1  13   2        4.74        5.68      0.91 o 
   0  13   2        1.83        3.65      0.77 o 
   1  13   2       11.19       13.19      2.44 o 
   2  13   2        1.73        2.47      1.88 o 
  -3 -12   3        5.28        5.02      1.39 o 
  -2 -12   3        0.34       -0.51      0.64 o 
  -1 -12   3        8.35       10.04      1.21 o 
   0 -12   3       11.97       11.77      1.33 o 
   1 -12   3       26.83       28.30      2.51 o 
   2 -12   3        9.73       15.47      1.95 o 
   3 -12   3        5.40        3.76      1.25 o 
  -7 -11   3        1.64        1.53      1.12 o 
  -6 -11   3        1.68       -0.28      0.98 o 
  -5 -11   3       26.93       26.48      2.51 o 
  -4 -11   3       11.42       11.57      1.95 o 
  -3 -11   3        0.57       -0.42      0.98 o 
  -2 -11   3       18.71       20.33      1.43 o 
  -1 -11   3       11.99       12.45      2.51 o 
   0 -11   3        0.17        0.34      0.98 o 
   1 -11   3        6.76        5.85      0.93 o 
   2 -11   3       32.08       34.34      2.02 o 
   3 -11   3       37.50       35.41      2.51 o 
  -9 -10   3       12.93       15.89      2.09 o 
  -8 -10   3       14.63       16.87      2.09 o 
  -7 -10   3        7.93        6.69      1.53 o 
  -6 -10   3        3.13        2.93      1.12 o 
  -5 -10   3       18.06       25.51      2.23 o 
  -4 -10   3      107.57      101.76      4.32 o 
  -3 -10   3       85.14       86.42      3.90 o 
  -2 -10   3       64.48       57.13      2.06 o 
  -1 -10   3        6.34        6.15      0.93 o 
   0 -10   3       12.98       15.87      1.23 o 
   1 -10   3       11.26       13.14      1.88 o 
   2 -10   3       31.08       30.60      1.62 o 
   3 -10   3       16.79       17.73      1.32 o 
   4 -10   3       24.76       25.65      1.48 o 
   5 -10   3       16.50       16.45      1.81 o 
 -10  -9   3        5.07        5.58      1.39 o 
  -9  -9   3        5.61        4.74      1.39 o 
  -8  -9   3        2.39        1.39      0.98 o 
  -7  -9   3        5.04        4.46      1.25 o 
  -6  -9   3       17.09       14.22      1.81 o 
  -5  -9   3       23.49       19.24      1.95 o 
  -4  -9   3        4.16        3.07      1.12 o 
  -3  -9   3      219.71      218.43      6.55 o 
  -2  -9   3       54.70       48.07      1.88 o 
  -1  -9   3       17.69       19.56      1.23 o 
   0  -9   3       31.70       28.79      2.86 o 
   1  -9   3       24.17       25.08      2.09 o 
   2  -9   3       15.77       13.54      1.03 o 
   3  -9   3        3.46        3.95      0.69 o 
   4  -9   3        9.24       10.01      1.03 o 
   5  -9   3       48.45       49.07      2.65 o 
   6  -9   3       13.37       12.96      1.67 o 
   7  -9   3        8.96        8.50      1.53 o 
 -11  -8   3        1.96        0.84      1.12 o 
 -10  -8   3        2.48        4.18      1.25 o 
  -9  -8   3       53.31       48.51      3.07 o 
  -8  -8   3       19.59       19.24      1.95 o 
  -7  -8   3       55.21       52.97      2.93 o 
  -6  -8   3       52.00       55.76      2.93 o 
  -5  -8   3       70.52       71.51      3.35 o 
  -4  -8   3      129.04      121.69      4.32 o 
  -3  -8   3       59.68       54.87      2.02 o 
  -2  -8   3      237.62      238.34      3.61 o 
  -1  -8   3       29.05       30.86      1.09 o 
   0  -8   3      217.32      212.63      3.92 o 
   1  -8   3       27.37       23.31      0.99 o 
   2  -8   3      213.58      192.36      6.83 o 
   3  -8   3      322.43      320.84      5.57 o 
   4  -8   3      121.34      118.47      4.81 o 
   5  -8   3       32.12       33.04      2.09 o 
   6  -8   3       72.64       66.91      2.93 o 
   7  -8   3       29.17       28.58      2.09 o 
   8  -8   3        4.52        5.30      1.12 o 
   9  -8   3       25.85       27.74      2.23 o 
 -12  -7   3        4.13        4.32      1.39 o 
 -11  -7   3        7.47        8.64      1.67 o 
 -10  -7   3       13.90       12.82      1.95 o 
  -9  -7   3        0.43       -0.42      0.84 o 
  -8  -7   3       17.77       15.19      1.81 o 
  -7  -7   3       42.77       45.44      2.51 o 
  -6  -7   3       17.93       15.75      1.67 o 
  -5  -7   3       98.54       90.33      3.48 o 
  -4  -7   3      411.98      417.98      5.49 o 
  -3  -7   3      127.45      132.47      2.38 o 
  -2  -7   3        2.06        1.57      0.33 o 
  -1  -7   3      142.29      132.98      2.27 o 
   0  -7   3        8.16        7.43      0.38 o 
   1  -7   3      450.13      427.57      4.47 o 
   2  -7   3      137.09      128.90      1.67 o 
   3  -7   3      149.92      150.76      4.49 o 
   4  -7   3        7.37        6.19      0.65 o 
   5  -7   3       91.91       87.16      2.48 o 
   6  -7   3       54.27       48.37      2.51 o 
   7  -7   3        0.82        0.84      0.84 o 
   8  -7   3       42.01       42.65      2.51 o 
   9  -7   3       16.72       14.36      1.81 o 
  10  -7   3       13.88       14.91      1.81 o 
  11  -7   3        5.67        5.72      1.53 o 
 -13  -6   3        3.73        4.32      1.39 o 
 -12  -6   3        4.31        3.21      1.39 o 
 -11  -6   3       27.76       23.70      2.23 o 
 -10  -6   3       22.78       20.91      2.09 o 
  -9  -6   3       71.60       72.21      3.35 o 
  -8  -6   3      154.00      141.34      4.88 o 
  -7  -6   3      269.34      259.38      5.85 o 
  -6  -6   3      358.29      324.87      5.67 o 
  -5  -6   3        0.43        0.14      0.39 o 
  -4  -6   3       39.40       45.28      0.93 o 
  -3  -6   3      122.01      120.31      1.60 o 
  -2  -6   3      119.20      127.90      1.64 o 
  -1  -6   3       22.45       21.83      0.62 o 
   0  -6   3      100.12       96.48      1.29 o 
   1  -6   3      165.74      156.63      1.84 o 
   2  -6   3      123.31      115.38      1.79 o 
   3  -6   3        4.83        3.99      0.42 o 
   4  -6   3       31.90       29.71      1.03 o 
   5  -6   3       47.26       48.04      1.35 o 
   6  -6   3      226.06      236.71      4.51 o 
   7  -6   3       39.49       30.13      1.60 o 
   8  -6   3       33.96       28.99      1.95 o 
   9  -6   3       45.34       49.07      2.65 o 
  10  -6   3       14.93       15.19      1.81 o 
  11  -6   3       14.91       13.10      1.81 o 
  12  -6   3        2.05        1.81      1.25 o 
 -13  -5   3        0.18        0.98      1.25 o 
 -12  -5   3        4.68        2.79      1.25 o 
 -11  -5   3        0.88       -0.14      0.98 o 
 -10  -5   3        8.80        7.39      1.39 o 
  -9  -5   3        0.24       -0.09      1.05 o 
  -8  -5   3      108.58      104.53      3.62 o 
  -7  -5   3       53.64       49.97      1.13 o 
  -6  -5   3      209.61      208.39      2.91 o 
  -5  -5   3       73.12       77.06      1.81 o 
  -4  -5   3       28.66       35.93      0.71 o 
  -3  -5   3       14.53       11.19      0.57 o 
  -2  -5   3       50.74       45.92      0.75 o 
  -1  -5   3      390.54      411.71      3.88 o 
   0  -5   3        0.76        2.12      0.27 o 
   1  -5   3       35.88       39.02      0.87 o 
   2  -5   3      125.81      154.46      2.08 o 
   3  -5   3      106.04      101.59      1.59 o 
   4  -5   3       30.39       24.72      0.89 o 
   5  -5   3       53.58       58.03      1.42 o 
   6  -5   3      299.71      291.06      4.19 o 
   7  -5   3       87.27       93.41      2.58 o 
   8  -5   3       53.27       54.13      3.07 o 
   9  -5   3        9.53        5.85      1.25 o 
  10  -5   3        6.68        4.74      1.25 o 
  11  -5   3        4.30        4.46      1.25 o 
  12  -5   3        9.68       10.73      1.95 o 
  13  -5   3       18.43       20.91      2.37 o 
  14  -5   3        3.11        3.90      1.67 o 
 -14  -4   3        7.51        6.97      1.81 o 
 -13  -4   3       16.34       14.08      2.09 o 
 -12  -4   3       11.43       11.29      1.81 o 
 -11  -4   3       35.57       33.31      2.37 o 
 -10  -4   3      155.44      155.98      5.16 o 
  -9  -4   3       36.21       37.76      1.01 o 
  -8  -4   3       37.84       37.58      1.07 o 
  -7  -4   3        3.08        2.80      0.36 o 
  -6  -4   3        4.53        3.93      0.32 o 
  -5  -4   3      125.97      148.60      2.98 o 
  -4  -4   3        3.70        3.47      0.27 o 
  -3  -4   3       51.80       54.69      0.89 o 
  -2  -4   3      102.65      107.22      1.43 o 
  -1  -4   3      716.88      772.10      6.74 o 
   0  -4   3      438.79      450.20      4.71 o 
   1  -4   3      492.64      495.45      5.16 o 
   2  -4   3      210.53      224.66      2.63 o 
   3  -4   3        7.19        9.61      0.48 o 
   4  -4   3       44.14       47.29      2.58 o 
   5  -4   3      318.04      321.01      3.64 o 
   6  -4   3       37.76       40.93      0.98 o 
   7  -4   3       60.41       62.71      1.57 o 
   8  -4   3       99.97      102.23      3.35 o 
   9  -4   3        3.48        2.87      0.87 o 
  10  -4   3      112.35       97.99      3.90 o 
  11  -4   3       31.07       29.55      2.37 o 
  12  -4   3       33.97       37.08      2.79 o 
  13  -4   3       11.44       11.71      1.95 o 
  14  -4   3        7.34        5.85      1.81 o 
 -14  -3   3        2.90        2.23      1.53 o 
 -13  -3   3        8.39        5.02      1.67 o 
 -12  -3   3        3.14        4.32      1.39 o 
 -11  -3   3      111.50      109.30      2.32 o 
 -10  -3   3       37.84       33.96      1.20 o 
  -9  -3   3      316.78      318.04      4.20 o 
  -8  -3   3       68.24       60.63      1.26 o 
  -7  -3   3      150.56      143.79      2.19 o 
  -6  -3   3       56.83       59.11      0.94 o 
  -5  -3   3        5.53        7.39      0.56 o 
  -4  -3   3      230.09      248.34      2.69 o 
  -3  -3   3      101.34       99.34      1.44 o 
  -2  -3   3      470.04      470.60      4.69 o 
  -1  -3   3       21.36       19.07      0.60 o 
   0  -3   3      240.35      273.95      2.97 o 
   1  -3   3      400.29      400.22      4.17 o 
   2  -3   3      320.41      317.19      3.42 o 
   3  -3   3       43.95       40.32      0.91 o 
   4  -3   3      347.99      357.43      4.54 o 
   5  -3   3      691.68      727.12     20.64 o 
   6  -3   3      548.04      570.14      7.07 o 
   7  -3   3      115.87      108.88      3.68 o 
   8  -3   3      109.72      112.74      2.75 o 
   9  -3   3       14.11       12.77      1.23 o 
  10  -3   3        4.63        2.45      1.39 o 
  11  -3   3        4.34        3.90      1.39 o 
  12  -3   3        3.76        0.28      1.25 o 
  13  -3   3       10.99        9.34      1.81 o 
  14  -3   3       11.87       11.01      1.95 o 
 -14  -2   3        7.63        6.41      1.67 o 
 -13  -2   3        1.78       -0.56      1.12 o 
 -12  -2   3        9.10        9.94      1.25 o 
 -11  -2   3       89.02       89.71      2.17 o 
 -10  -2   3       13.46       11.94      1.46 o 
  -9  -2   3       18.73       18.48      0.98 o 
  -8  -2   3       79.62       82.49      1.48 o 
  -7  -2   3        7.06        8.55      0.38 o 
  -6  -2   3       57.85       55.50      0.74 o 
  -5  -2   3      724.14      792.08      7.64 o 
  -4  -2   3      304.59      317.12      3.40 o 
  -3  -2   3       90.51       92.58      1.21 o 
  -2  -2   3      357.10      362.60      4.31 o 
  -1  -2   3     4425.27     4338.39     48.44 o 
   0  -2   3     2385.52     2370.11     22.65 o 
   1  -2   3      537.24      546.92      5.44 o 
   2  -2   3     1549.05     1483.77     12.70 o 
   3  -2   3      285.31      273.11      3.53 o 
   4  -2   3     1322.70     1393.66     22.13 o 
   5  -2   3      334.21      336.89      4.24 o 
   6  -2   3       72.42       91.72      2.00 o 
   7  -2   3       26.41       26.74      1.95 o 
   8  -2   3        7.23        8.15      1.25 o 
   9  -2   3      136.92      145.39      3.25 o 
  10  -2   3       77.51       73.98      2.27 o 
  11  -2   3      103.16      103.99      4.18 o 
  12  -2   3       22.59       22.16      2.51 o 
  13  -2   3        1.66       -0.70      1.25 o 
  14  -2   3       14.94       16.17      2.51 o 
  15  -2   3       14.33       14.50      2.51 o 
 -14  -1   3        4.30        3.21      1.67 o 
 -13  -1   3       14.85       15.15      1.46 o 
 -12  -1   3       12.81       13.30      1.18 o 
 -11  -1   3       80.12       76.56      1.98 o 
 -10  -1   3       49.59       50.10      1.54 o 
  -9  -1   3       13.79       12.40      0.86 o 
  -8  -1   3      220.30      219.36      2.57 o 
  -7  -1   3        8.29        7.48      0.30 o 
  -6  -1   3      433.76      454.03      4.06 o 
  -5  -1   3      757.72      823.14      7.04 o 
  -4  -1   3      119.06      108.75      1.52 o 
  -3  -1   3      557.45      551.94      6.14 o 
  -2  -1   3      585.10      591.06      9.55 o 
  -1  -1   3     4955.66     4784.30     52.71 o 
   0  -1   3    14537.45    13856.88    179.94 o 
   1  -1   3     4740.15     4672.54     44.39 o 
   2  -1   3      400.51      414.50      6.76 o 
   3  -1   3      865.52      862.08     12.34 o 
   4  -1   3      481.18      472.12      5.65 o 
   5  -1   3      103.90      112.85      1.76 o 
   6  -1   3        9.56        9.91      0.95 o 
   7  -1   3       78.34       91.82      2.11 o 
   8  -1   3        0.91        0.58      0.41 o 
   9  -1   3      125.62      127.63      2.91 o 
  10  -1   3      118.16      120.06      3.24 o 
  11  -1   3       27.12       24.67      2.23 o 
  12  -1   3       23.36       16.73      2.23 o 
  13  -1   3       37.81       34.71      2.93 o 
  14  -1   3       23.67       26.76      2.79 o 
  15  -1   3       17.33       16.59      2.93 o 
 -14   0   3        2.57       -0.70      1.53 o 
 -13   0   3        0.03        0.14      1.39 o 
 -12   0   3      168.07      162.18      3.37 o 
 -11   0   3       30.19       28.23      1.29 o 
 -10   0   3       49.12       40.55      1.43 o 
  -9   0   3      304.11      301.51      4.88 o 
  -8   0   3       24.58       28.04      1.08 o 
  -7   0   3       10.50       10.81      0.41 o 
  -6   0   3      496.48      521.66      5.17 o 
  -5   0   3        0.01        0.48      0.19 o 
  -4   0   3      132.68      130.06      1.43 o 
  -3   0   3      249.30      252.10      2.95 o 
  -2   0   3     1360.45     1276.43     13.94 o 
  -1   0   3     6756.81     6517.02     86.15 o 
   0   0   3     1654.59     1629.32     17.75 o 
   1   0   3      791.79      769.52      8.48 o 
   2   0   3       48.66       46.78      0.97 o 
   3   0   3     1651.45     1589.01     14.81 o 
   4   0   3        1.82        1.19      0.34 o 
   5   0   3       41.28       43.85      0.94 o 
   6   0   3      222.11      219.08      3.00 o 
   7   0   3        0.16        1.17      0.70 o 
   8   0   3      142.66      135.83      2.23 o 
   9   0   3      742.05      752.67      8.89 o 
  10   0   3        0.59        0.50      0.61 o 
  11   0   3        0.09       -0.01      0.61 o 
  12   0   3       23.45       20.35      2.37 o 
  13   0   3       15.30       11.01      2.09 o 
  14   0   3       17.11       13.94      2.65 o 
  15   0   3        0.63       -1.25      1.81 o 
 -14   1   3        4.29        2.37      1.81 o 
 -13   1   3       14.87       15.75      2.51 o 
 -12   1   3       12.80       12.23      0.97 o 
 -11   1   3       80.11       77.08      2.51 o 
 -10   1   3       49.52       54.07      1.65 o 
  -9   1   3       13.82       11.08      0.87 o 
  -8   1   3      220.03      216.85      2.97 o 
  -7   1   3        8.26        7.56      0.35 o 
  -6   1   3      433.53      453.65      4.10 o 
  -5   1   3      758.09      821.55      7.81 o 
  -4   1   3      118.97      109.77      1.31 o 
  -3   1   3      557.98      553.07      7.63 o 
  -2   1   3      585.25      587.43      6.46 o 
  -1   1   3     4957.06     4798.81     52.26 o 
   0   1   3    14534.90    13491.57    177.68 o 
   1   1   3     4740.34     4759.78     53.17 o 
   2   1   3      400.54      410.68      3.65 o 
   3   1   3      865.36      854.57      6.63 o 
   4   1   3      481.19      471.51      3.49 o 
   5   1   3      103.68      114.03      1.59 o 
   6   1   3        9.55        9.54      0.39 o 
   7   1   3       78.24       91.16      1.28 o 
   8   1   3        0.91        0.64      0.30 o 
   9   1   3      125.75      126.41      2.27 o 
  10   1   3      118.23      119.23      2.27 o 
  11   1   3       27.08       26.77      1.47 o 
  12   1   3       23.33       23.33      1.67 o 
  13   1   3       37.76       34.01      3.07 o 
  14   1   3       23.65       23.84      3.07 o 
 -14   2   3        7.66        8.64      2.09 o 
 -13   2   3        1.79       -0.98      1.53 o 
 -12   2   3        9.10        9.86      1.88 o 
 -11   2   3       88.93       91.80      2.29 o 
 -10   2   3       13.39       11.72      1.05 o 
  -9   2   3       18.69       16.73      0.83 o 
  -8   2   3       79.70       85.08      1.21 o 
  -7   2   3        7.05        8.92      0.35 o 
  -6   2   3       57.82       54.81      0.86 o 
  -5   2   3      724.21      789.37      7.45 o 
  -4   2   3      304.56      314.56      3.32 o 
  -3   2   3       90.60       91.83      1.34 o 
  -2   2   3      357.69      371.70      3.63 o 
  -1   2   3     4426.68     4378.74     37.08 o 
   0   2   3     2386.31     2412.29     22.95 o 
   1   2   3      536.59      562.64      5.49 o 
   2   2   3     1548.66     1504.33     12.65 o 
   3   2   3      285.42      282.80      7.35 o 
   4   2   3     1322.05     1417.08     11.76 o 
   5   2   3      333.93      345.14      3.21 o 
   6   2   3       72.33       90.78      1.11 o 
   7   2   3       26.45       27.94      0.68 o 
   8   2   3        7.24        7.11      0.51 o 
   9   2   3      136.83      143.54      1.98 o 
  10   2   3       77.58       75.61      2.14 o 
  11   2   3      103.17      101.74      5.23 o 
  12   2   3       22.61       24.62      2.65 o 
  13   2   3        1.66        0.01      0.84 o 
  14   2   3       14.97       19.24      3.07 o 
 -14   3   3        2.90        0.84      1.67 o 
 -13   3   3        8.39        5.99      1.81 o 
 -12   3   3        3.14        2.65      1.53 o 
 -11   3   3      111.50      108.59      2.60 o 
 -10   3   3       37.82       35.09      1.12 o 
  -9   3   3      316.61      321.79      4.21 o 
  -8   3   3       68.44       60.33      1.14 o 
  -7   3   3      150.71      145.85      2.61 o 
  -6   3   3       56.97       59.95      0.84 o 
  -5   3   3        5.54        6.84      0.34 o 
  -4   3   3      230.37      248.48      3.44 o 
  -3   3   3      101.52       96.99      2.08 o 
  -2   3   3      470.61      466.52      5.66 o 
  -1   3   3       21.37       19.14      0.38 o 
   0   3   3      240.36      281.99      4.83 o 
   1   3   3      400.04      406.85      4.18 o 
   2   3   3      320.12      323.86      3.16 o 
   3   3   3       44.01       38.98      0.66 o 
   4   3   3      347.97      358.96      3.67 o 
   5   3   3      691.86      737.17      7.05 o 
   6   3   3      547.97      579.10      5.75 o 
   7   3   3      115.92      109.10      1.56 o 
   8   3   3      109.73      112.46      1.68 o 
   9   3   3       14.08       13.18      1.20 o 
  10   3   3        4.66        2.49      0.49 o 
  11   3   3        4.33        3.50      1.05 o 
  12   3   3        3.74        2.71      1.12 o 
  13   3   3       10.99       10.15      1.24 o 
  14   3   3       11.87       11.71      2.23 o 
 -14   4   3        7.53        7.95      2.23 o 
 -13   4   3       16.36       16.87      2.51 o 
 -12   4   3       11.46       14.22      2.37 o 
 -11   4   3       35.59       34.80      1.50 o 
 -10   4   3      155.56      157.94      2.62 o 
  -9   4   3       36.18       37.47      1.01 o 
  -8   4   3       37.86       37.76      1.44 o 
  -7   4   3        3.10        2.40      0.35 o 
  -6   4   3        4.55        4.23      0.47 o 
  -5   4   3      125.96      152.81      1.61 o 
  -4   4   3        3.70        3.19      0.24 o 
  -3   4   3       51.85       54.72      0.88 o 
  -2   4   3      102.71      106.50      1.35 o 
  -1   4   3      717.15      772.24      8.71 o 
   0   4   3      438.49      454.86      6.61 o 
   1   4   3      492.18      503.66      5.66 o 
   2   4   3      210.72      221.78      4.81 o 
   3   4   3        7.24        9.52      0.64 o 
   4   4   3       44.28       47.29      0.83 o 
   5   4   3      317.83      321.92      3.09 o 
   6   4   3       37.84       38.48      0.85 o 
   7   4   3       60.52       62.23      1.15 o 
   8   4   3       99.94       99.53      1.75 o 
   9   4   3        3.48        2.68      0.48 o 
  10   4   3      112.29      107.00      1.97 o 
  11   4   3       31.07       31.52      1.09 o 
  12   4   3       33.99       37.27      1.77 o 
  13   4   3       11.43       14.36      1.34 o 
  14   4   3        7.32        8.11      1.24 o 
 -13   5   3        0.18       -1.53      1.53 o 
 -12   5   3        4.68        3.48      1.67 o 
 -11   5   3        0.88        0.06      0.70 o 
 -10   5   3        8.78       10.32      0.92 o 
  -9   5   3        0.24       -0.20      0.36 o 
  -8   5   3      108.62       99.82      1.49 o 
  -7   5   3       53.54       51.35      1.12 o 
  -6   5   3      209.60      211.87      2.22 o 
  -5   5   3       73.10       75.86      1.29 o 
  -4   5   3       28.64       35.44      0.62 o 
  -3   5   3       14.55       11.38      0.54 o 
  -2   5   3       50.64       43.80      0.74 o 
  -1   5   3      390.69      420.08      5.71 o 
   0   5   3        0.76        2.06      0.33 o 
   1   5   3       35.93       39.24      1.25 o 
   2   5   3      125.77      150.95      2.79 o 
   3   5   3      106.08      100.60      1.85 o 
   4   5   3       30.43       25.06      0.65 o 
   5   5   3       53.59       57.78      0.95 o 
   6   5   3      299.60      289.94      3.32 o 
   7   5   3       87.08       88.93      1.77 o 
   8   5   3       53.44       54.06      1.29 o 
   9   5   3        9.55        7.22      0.93 o 
  10   5   3        6.65        6.80      1.77 o 
  11   5   3        4.33        4.50      0.83 o 
  12   5   3        9.66       11.18      1.24 o 
  13   5   3       18.41       22.88      1.67 o 
  14   5   3        3.11        4.04      1.25 o 
 -13   6   3        3.75        4.04      1.81 o 
 -12   6   3        4.30        4.60      1.67 o 
 -11   6   3       27.74       29.47      1.71 o 
 -10   6   3       22.77       21.92      1.04 o 
  -9   6   3       71.65       71.89      1.43 o 
  -8   6   3      154.03      149.80      2.15 o 
  -7   6   3      269.53      258.50      4.22 o 
  -6   6   3      358.39      322.35      3.76 o 
  -5   6   3        0.43       -0.04      0.31 o 
  -4   6   3       39.46       44.08      0.95 o 
  -3   6   3      121.96      119.18      1.79 o 
  -2   6   3      119.23      125.72      1.90 o 
  -1   6   3       22.40       22.71      0.69 o 
   0   6   3      100.20       96.19      1.82 o 
   1   6   3      165.94      155.18      2.18 o 
   2   6   3      123.06      115.15      2.06 o 
   3   6   3        4.80        4.80      0.68 o 
   4   6   3       31.91       30.70      0.87 o 
   5   6   3       47.34       46.35      0.99 o 
   6   6   3      226.39      223.20      3.15 o 
   7   6   3       39.54       30.36      1.01 o 
   8   6   3       33.93       27.33      0.98 o 
   9   6   3       45.39       44.47      1.29 o 
  10   6   3       14.92       14.99      1.12 o 
  11   6   3       14.90       15.98      1.26 o 
  12   6   3        2.06        3.04      1.67 o 
  13   6   3        2.32        3.62      1.25 o 
 -12   7   3        4.12        6.55      1.67 o 
 -11   7   3        7.47       10.47      1.81 o 
 -10   7   3       13.86       15.90      1.17 o 
  -9   7   3        0.43       -0.05      0.36 o 
  -8   7   3       17.82       17.25      0.72 o 
  -7   7   3       42.83       44.75      1.14 o 
  -6   7   3       17.90       18.40      1.13 o 
  -5   7   3       98.52       91.28      1.54 o 
  -4   7   3      412.15      399.15      4.38 o 
  -3   7   3      127.63      130.29      1.84 o 
  -2   7   3        2.04        1.66      0.31 o 
  -1   7   3      142.34      129.07      2.54 o 
   0   7   3        8.16        8.13      0.60 o 
   1   7   3      450.00      431.58      5.11 o 
   2   7   3      136.98      129.03      2.02 o 
   3   7   3      149.88      151.46      2.39 o 
   4   7   3        7.38        6.01      0.56 o 
   5   7   3       91.88       83.27      1.62 o 
   6   7   3       54.23       48.71      1.24 o 
   7   7   3        0.80        1.50      0.44 o 
   8   7   3       42.08       38.54      1.19 o 
   9   7   3       16.76       15.06      1.17 o 
  10   7   3       13.93       15.09      1.17 o 
  11   7   3        5.71        8.87      2.58 o 
  12   7   3        1.94        3.81      0.90 o 
  13   7   3        3.95        4.74      1.39 o 
 -11   8   3        1.96        3.67      0.80 o 
 -10   8   3        2.49        4.19      0.72 o 
  -9   8   3       53.25       55.85      1.39 o 
  -8   8   3       19.58       20.53      1.24 o 
  -7   8   3       55.15       58.12      1.41 o 
  -6   8   3       52.01       56.08      1.90 o 
  -5   8   3       70.50       71.17      1.40 o 
  -4   8   3      129.06      130.75      2.51 o 
  -3   8   3       59.73       56.42      1.20 o 
  -2   8   3      237.70      236.56      2.88 o 
  -1   8   3       29.08       28.77      0.99 o 
   0   8   3      217.49      215.79      3.04 o 
   1   8   3       27.34       21.54      0.87 o 
   2   8   3      213.49      196.74      4.55 o 
   3   8   3      322.58      316.85      3.68 o 
   4   8   3      121.44      121.46      3.64 o 
   5   8   3       32.13       31.61      1.03 o 
   6   8   3       72.64       63.63      1.69 o 
   7   8   3       29.14       27.58      1.08 o 
   8   8   3        4.54        1.96      0.77 o 
   9   8   3       25.87       26.96      1.53 o 
  10   8   3       18.49       21.22      1.41 o 
  11   8   3        3.39        7.99      2.58 o 
  12   8   3       10.15       14.22      1.95 o 
 -11   9   3        4.55        8.50      1.67 o 
 -10   9   3        5.07        6.19      0.86 o 
  -9   9   3        5.63        5.93      0.99 o 
  -8   9   3        2.37        2.74      0.68 o 
  -7   9   3        5.05        6.73      0.80 o 
  -6   9   3       17.12       17.58      0.93 o 
  -5   9   3       23.52       21.81      0.93 o 
  -4   9   3        4.15        3.64      0.50 o 
  -3   9   3      219.45      216.37      2.81 o 
  -2   9   3       54.69       47.66      1.63 o 
  -1   9   3       17.71       18.76      1.07 o 
   0   9   3       31.70       30.43      1.08 o 
   1   9   3       24.20       24.00      1.02 o 
   2   9   3       15.77       14.06      0.87 o 
   3   9   3        3.47        3.25      0.48 o 
   4   9   3        9.27        7.96      0.64 o 
   5   9   3       48.48       49.87      1.40 o 
   6   9   3       13.40       12.80      1.08 o 
   7   9   3        8.96       10.26      1.95 o 
   8   9   3        3.20        3.85      0.77 o 
   9   9   3        7.61        8.80      1.13 o 
  10   9   3        6.21        5.72      1.25 o 
  11   9   3       11.13       16.73      1.95 o 
 -10  10   3        5.28        6.41      1.67 o 
  -9  10   3       12.92       19.52      1.58 o 
  -8  10   3       14.65       17.68      2.92 o 
  -7  10   3        7.94        9.87      1.14 o 
  -6  10   3        3.13        3.30      0.77 o 
  -5  10   3       18.08       19.80      1.12 o 
  -4  10   3      107.61      111.55      1.96 o 
  -3  10   3       85.14       88.04      1.69 o 
  -2  10   3       64.46       60.36      1.38 o 
  -1  10   3        6.33        6.86      0.64 o 
   0  10   3       12.97       14.52      1.27 o 
   1  10   3       11.26       11.75      0.91 o 
   2  10   3       31.12       29.91      1.19 o 
   3  10   3       16.75       16.96      0.84 o 
   4  10   3       24.74       25.21      1.37 o 
   5  10   3       16.52       15.47      1.25 o 
   6  10   3        2.24        1.60      0.69 o 
   7  10   3        2.08        1.89      2.30 o 
   8  10   3        9.98       13.68      1.25 o 
   9  10   3        6.27        5.44      1.25 o 
  -8  11   3        4.74       12.27      1.95 o 
  -7  11   3        1.64        3.17      0.91 o 
  -6  11   3        1.69        2.37      0.72 o 
  -5  11   3       26.97       31.60      1.39 o 
  -4  11   3       11.41       12.84      1.10 o 
  -3  11   3        0.57        0.23      0.73 o 
  -2  11   3       18.73       20.24      1.20 o 
  -1  11   3       12.02       12.09      1.52 o 
   0  11   3        0.17       -0.69      0.77 o 
   1  11   3        6.77        6.83      0.97 o 
   2  11   3       32.06       36.47      1.74 o 
   3  11   3       37.50       36.60      1.74 o 
   4  11   3       21.54       23.53      1.43 o 
   5  11   3        3.44        3.97      0.98 o 
   6  11   3        7.55        7.57      1.74 o 
   7  11   3        2.06        3.35      1.25 o 
   8  11   3        4.35        5.99      1.39 o 
  -6  12   3        1.72        1.39      0.99 o 
  -5  12   3       19.95       24.40      1.41 o 
  -4  12   3        9.45       10.95      1.09 o 
  -3  12   3        5.28        6.68      1.15 o 
  -2  12   3        0.34        0.25      0.60 o 
  -1  12   3        8.36        8.19      1.14 o 
   0  12   3       11.96       15.66      1.88 o 
   1  12   3       26.82       34.24      3.76 o 
   2  12   3        9.71       12.67      1.33 o 
   3  12   3        5.40        5.58      1.12 o 
   4  12   3       28.55       29.55      2.23 o 
   5  12   3        0.81        0.84      1.12 o 
   6  12   3        1.59        2.65      1.25 o 
  -1  13   3        0.40       -0.42      1.12 o 
   0  13   3        0.18        0.84      1.12 o 
   1  13   3        0.46        0.84      1.12 o 
  -2 -12   4        3.79        2.37      1.25 o 
  -1 -12   4        1.81        0.28      1.12 o 
   0 -12   4       21.12       24.25      2.37 o 
   1 -12   4       14.71       18.68      2.23 o 
  -6 -11   4        6.90        8.36      1.81 o 
  -5 -11   4       11.72       11.01      1.95 o 
  -4 -11   4       17.31       15.47      2.09 o 
  -3 -11   4       27.27       34.29      2.65 o 
  -2 -11   4        5.68        8.36      1.53 o 
  -1 -11   4       11.71       11.43      1.67 o 
   0 -11   4        2.99        2.79      1.12 o 
   1 -11   4        1.74        1.12      1.12 o 
   2 -11   4        2.50        1.12      0.98 o 
   3 -11   4       17.02       19.24      1.95 o 
  -8 -10   4        7.36        8.78      1.67 o 
  -7 -10   4       11.16       13.80      1.95 o 
  -6 -10   4        5.38        4.04      1.39 o 
  -5 -10   4        6.30        7.67      1.53 o 
  -4 -10   4       11.00       12.82      1.81 o 
  -3 -10   4       37.03       34.99      2.51 o 
  -2 -10   4        2.52        2.09      0.69 o 
  -1 -10   4       11.50       10.61      1.08 o 
   0 -10   4        2.94        2.43      0.64 o 
   1 -10   4        2.56        2.23      0.98 o 
   2 -10   4        5.15        4.74      1.12 o 
   3 -10   4        6.12        5.16      1.25 o 
   4 -10   4        0.45        1.12      0.98 o 
 -10  -9   4        1.67        1.67      1.25 o 
  -9  -9   4       10.16       11.43      1.81 o 
  -8  -9   4       11.19        8.08      1.53 o 
  -7  -9   4        0.39        0.00      0.84 o 
  -6  -9   4       45.23       42.93      2.79 o 
  -5  -9   4       25.99       29.13      2.37 o 
  -4  -9   4      152.44      148.03      5.30 o 
  -3  -9   4        1.93        0.98      0.84 o 
  -2  -9   4       95.52       83.78      2.34 o 
  -1  -9   4       88.48       89.21      2.44 o 
   0  -9   4        0.93        0.44      0.54 o 
   1  -9   4        8.91        8.10      0.93 o 
   2  -9   4        1.31        2.04      0.57 o 
   3  -9   4        1.82        1.25      0.59 o 
   4  -9   4       28.57       25.79      1.95 o 
 -11  -8   4        2.56        1.81      1.25 o 
 -10  -8   4        0.18        0.14      0.98 o 
  -9  -8   4        8.82       10.59      1.67 o 
  -8  -8   4       14.08       11.85      1.81 o 
  -7  -8   4       54.59       56.31      3.07 o 
  -6  -8   4       70.84       66.21      3.21 o 
  -5  -8   4       34.93       34.57      2.37 o 
  -4  -8   4        8.28        8.08      1.39 o 
  -3  -8   4      114.92      122.11      4.32 o 
  -2  -8   4       64.51       57.33      1.47 o 
  -1  -8   4       15.00       15.13      0.83 o 
   0  -8   4      120.82      120.73      2.86 o 
   1  -8   4       34.88       33.20      1.93 o 
   2  -8   4       44.13       40.34      1.57 o 
   3  -8   4       71.04       64.96      2.79 o 
   4  -8   4       12.32       10.74      0.99 o 
   5  -8   4       46.09       47.39      2.37 o 
 -12  -7   4       15.69       15.89      2.23 o 
 -11  -7   4       19.09       19.51      2.23 o 
 -10  -7   4       26.18       26.48      2.37 o 
  -9  -7   4       33.25       31.36      2.37 o 
  -8  -7   4       35.13       32.20      2.37 o 
  -7  -7   4       21.66       19.79      1.95 o 
  -6  -7   4       11.15       12.55      1.53 o 
  -5  -7   4       46.75       44.74      2.51 o 
  -4  -7   4        4.68        3.88      0.64 o 
  -3  -7   4      170.68      157.93      3.56 o 
  -2  -7   4       39.94       37.15      0.76 o 
  -1  -7   4      173.06      161.81      1.93 o 
   0  -7   4      168.05      154.44      1.90 o 
   1  -7   4        9.31       12.38      0.57 o 
   2  -7   4       31.60       32.59      0.98 o 
   3  -7   4      242.60      238.12      3.15 o 
   4  -7   4      114.83      111.51      2.61 o 
   5  -7   4       97.33      106.22      3.48 o 
   6  -7   4      141.92      144.41      4.32 o 
   7  -7   4       12.14       11.99      1.53 o 
 -12  -6   4        1.34        0.98      1.25 o 
 -11  -6   4       17.98       18.68      2.09 o 
 -10  -6   4       36.08       30.81      2.37 o 
  -9  -6   4       20.93       21.88      1.95 o 
  -8  -6   4       11.84       10.32      1.53 o 
  -7  -6   4       95.37       96.60      2.56 o 
  -6  -6   4      303.93      300.71      4.54 o 
  -5  -6   4      411.95      408.34      5.14 o 
  -4  -6   4      108.20      108.29      1.59 o 
  -3  -6   4      222.17      218.30      2.82 o 
  -2  -6   4      242.56      229.62      3.56 o 
  -1  -6   4      256.36      250.48      2.89 o 
   0  -6   4      192.32      186.66      2.12 o 
   1  -6   4      362.57      354.98      4.63 o 
   2  -6   4       70.22       65.33      1.28 o 
   3  -6   4       52.71       53.92      1.89 o 
   4  -6   4       45.23       45.50      1.49 o 
   5  -6   4       20.77       19.70      1.18 o 
   6  -6   4       16.47       13.28      1.20 o 
   7  -6   4       27.24       26.90      1.81 o 
   8  -6   4       62.15       60.22      2.79 o 
   9  -6   4        7.95        8.92      1.53 o 
 -13  -5   4        2.25        2.79      1.39 o 
 -12  -5   4        6.21        7.25      1.53 o 
 -11  -5   4       17.92       16.31      2.09 o 
 -10  -5   4       98.01       92.28      4.04 o 
  -9  -5   4       17.22       18.50      0.95 o 
  -8  -5   4       59.22       58.06      1.31 o 
  -7  -5   4      637.24      650.24      7.68 o 
  -6  -5   4       71.82       71.33      1.38 o 
  -5  -5   4      197.34      193.69      2.77 o 
  -4  -5   4       84.28       93.59      1.93 o 
  -3  -5   4       18.55       20.31      0.59 o 
  -2  -5   4       13.15       14.98      0.53 o 
  -1  -5   4      304.89      271.79      3.56 o 
   0  -5   4      182.88      184.56      2.32 o 
   1  -5   4      190.21      178.19      2.29 o 
   2  -5   4      221.75      196.29      2.51 o 
   3  -5   4      136.67      134.90      1.89 o 
   4  -5   4       19.50       18.18      0.81 o 
   5  -5   4       82.37       78.72      1.71 o 
   6  -5   4       38.70       36.88      1.22 o 
   7  -5   4       99.46       96.76      3.14 o 
   8  -5   4      215.89      209.92      5.58 o 
   9  -5   4       58.99       57.01      2.79 o 
  10  -5   4       10.00        7.95      1.53 o 
  11  -5   4        2.83        1.12      1.12 o 
 -14  -4   4        1.89       -1.12      1.12 o 
 -13  -4   4        1.08        0.00      1.12 o 
 -12  -4   4       29.26       29.41      2.51 o 
 -11  -4   4       67.19       71.23      3.48 o 
 -10  -4   4      225.52      224.15      8.15 o 
  -9  -4   4       17.89       16.41      0.95 o 
  -8  -4   4      150.56      146.47      2.33 o 
  -7  -4   4       41.40       36.86      0.95 o 
  -6  -4   4      100.47       96.12      1.68 o 
  -5  -4   4       33.68       32.39      0.70 o 
  -4  -4   4       16.94       15.85      0.47 o 
  -3  -4   4      147.88      180.00      2.16 o 
  -2  -4   4      417.89      471.77      4.85 o 
  -1  -4   4      222.54      241.50      3.08 o 
   0  -4   4      574.01      572.83      5.91 o 
   1  -4   4      592.61      640.36      6.50 o 
   2  -4   4      173.17      161.91      2.07 o 
   3  -4   4       63.92       71.35      1.05 o 
   4  -4   4      190.00      194.15      2.46 o 
   5  -4   4       58.04       57.44      1.14 o 
   6  -4   4      199.93      193.77      2.54 o 
   7  -4   4       45.77       45.77      1.37 o 
   8  -4   4       20.37       22.68      1.41 o 
   9  -4   4       21.43       19.38      1.81 o 
  10  -4   4       65.93       66.91      3.07 o 
  11  -4   4       51.19       47.53      2.79 o 
  12  -4   4       20.43       21.47      2.37 o 
 -14  -3   4       13.09       12.82      2.23 o 
 -13  -3   4       16.83       18.82      2.23 o 
 -12  -3   4       21.56       21.47      1.09 o 
 -11  -3   4       46.10       45.38      4.11 o 
 -10  -3   4       54.70       51.69      1.54 o 
  -9  -3   4      196.25      200.91      3.62 o 
  -8  -3   4       95.68       88.31      1.59 o 
  -7  -3   4      133.36      128.44      2.04 o 
  -6  -3   4      134.54      130.79      1.72 o 
  -5  -3   4       25.62       27.37      0.56 o 
  -4  -3   4     1234.77     1242.31     11.87 o 
  -3  -3   4      291.24      305.16      4.85 o 
  -2  -3   4      796.28      840.42      9.62 o 
  -1  -3   4      852.61      887.01     10.26 o 
   0  -3   4      229.20      234.47      2.63 o 
   1  -3   4       59.22       63.11      1.40 o 
   2  -3   4     1315.71     1344.76     12.95 o 
   3  -3   4      535.81      565.25      6.79 o 
   4  -3   4      319.48      351.53      5.78 o 
   5  -3   4       59.53       62.93      1.37 o 
   6  -3   4        9.40       11.56      0.76 o 
   7  -3   4       25.63       24.99      1.27 o 
   8  -3   4       69.72       70.96      2.16 o 
   9  -3   4       28.28       28.78      1.74 o 
  10  -3   4       32.15       30.67      2.23 o 
  11  -3   4       22.28       20.63      2.23 o 
  12  -3   4        4.95        4.04      1.39 o 
  13  -3   4        3.05        2.09      1.53 o 
 -14  -2   4        2.23        0.70      1.39 o 
 -13  -2   4        1.17        1.39      1.25 o 
 -12  -2   4       14.01       12.77      1.67 o 
 -11  -2   4       25.90       21.96      1.60 o 
 -10  -2   4       16.00       15.65      0.97 o 
  -9  -2   4       41.13       40.21      1.37 o 
  -8  -2   4        6.64        7.11      0.49 o 
  -7  -2   4       44.66       46.62      0.92 o 
  -6  -2   4       10.51       11.25      0.68 o 
  -5  -2   4      103.41      116.86      1.73 o 
  -4  -2   4      634.33      653.49      7.34 o 
  -3  -2   4      537.11      540.22      7.78 o 
  -2  -2   4      956.50     1006.97     11.21 o 
  -1  -2   4     2818.02     2809.61     34.26 o 
   0  -2   4     2977.95     3016.13     33.05 o 
   1  -2   4     1584.37     1618.73     13.77 o 
   2  -2   4      339.51      337.44      3.24 o 
   3  -2   4      347.58      361.67      4.77 o 
   4  -2   4      692.51      724.82      9.56 o 
   5  -2   4       72.73       93.78      1.61 o 
   6  -2   4       68.93       65.98      1.37 o 
   7  -2   4      210.55      212.29      3.06 o 
   8  -2   4      213.26      223.42      3.31 o 
   9  -2   4       66.82       62.94      1.60 o 
  10  -2   4        1.23        1.14      0.70 o 
  11  -2   4       21.78       16.73      1.95 o 
  12  -2   4       20.83       21.88      2.23 o 
  13  -2   4        6.29        4.18      1.67 o 
  14  -2   4        6.01        4.46      1.81 o 
 -14  -1   4        6.26        5.30      1.81 o 
 -13  -1   4        8.50        8.36      1.81 o 
 -12  -1   4       14.00       11.59      2.09 o 
 -11  -1   4       24.29       21.08      1.09 o 
 -10  -1   4      340.38      314.66      5.05 o 
  -9  -1   4       99.20       92.29      2.14 o 
  -8  -1   4        3.67        2.96      0.50 o 
  -7  -1   4       22.14       20.20      0.62 o 
  -6  -1   4      435.43      445.95      5.25 o 
  -5  -1   4      144.72      145.07      1.75 o 
  -4  -1   4      178.80      193.13      2.49 o 
  -3  -1   4      387.22      367.69      4.71 o 
  -2  -1   4      353.00      345.87      4.05 o 
  -1  -1   4     2039.08     2049.44     22.40 o 
   0  -1   4       39.62       36.01      0.98 o 
   1  -1   4     1476.63     1443.29     15.96 o 
   2  -1   4      441.35      455.72      6.80 o 
   3  -1   4      146.41      144.02      2.18 o 
   4  -1   4       87.53       93.18      1.48 o 
   5  -1   4      738.09      750.15      8.89 o 
   6  -1   4      262.19      269.54      3.52 o 
   7  -1   4       51.15       53.12      1.27 o 
   8  -1   4      206.90      209.74      3.12 o 
   9  -1   4      362.79      360.63      4.81 o 
  10  -1   4       60.88       65.04      3.42 o 
  11  -1   4       42.41       45.30      4.81 o 
  12  -1   4       12.25        7.81      1.81 o 
  13  -1   4       14.14       12.41      2.37 o 
  14  -1   4       14.79       14.22      2.37 o 
  15  -1   4        2.80       -1.67      1.67 o 
 -14   0   4        0.90       -1.12      1.53 o 
 -13   0   4        2.21        0.84      1.53 o 
 -12   0   4        1.40        1.81      0.62 o 
 -11   0   4        1.85        0.79      0.91 o 
 -10   0   4        1.78        2.23      1.05 o 
  -9   0   4       87.66       81.43      1.96 o 
  -8   0   4       44.97       48.72      1.41 o 
  -7   0   4      197.61      202.41      2.33 o 
  -6   0   4       21.83       27.30      0.42 o 
  -5   0   4       42.77       52.14      0.88 o 
  -4   0   4      200.64      181.75      1.74 o 
  -3   0   4        4.08        6.10      0.30 o 
  -2   0   4       98.45      105.48      1.42 o 
  -1   0   4        4.10        5.59      0.36 o 
   0   0   4        0.87        3.54      0.41 o 
   1   0   4      398.37      419.10      4.81 o 
   2   0   4       55.09       58.79      0.87 o 
   3   0   4       29.98       32.37      0.67 o 
   4   0   4       67.31       63.13      1.22 o 
   5   0   4       54.82       59.54      1.11 o 
   6   0   4      162.23      167.83      2.39 o 
   7   0   4        1.59        0.61      0.32 o 
   8   0   4       39.44       39.12      1.14 o 
   9   0   4      172.65      186.85      2.99 o 
  10   0   4      229.19      240.41      6.69 o 
  11   0   4        0.14       -0.28      0.61 o 
  12   0   4        0.10        0.00      1.39 o 
  13   0   4        7.19        5.58      1.81 o 
  14   0   4       15.51       11.71      2.37 o 
  15   0   4        1.69       -1.39      1.67 o 
 -14   1   4        6.27        3.48      1.95 o 
 -13   1   4        8.48        7.39      1.81 o 
 -12   1   4       13.99       11.63      0.98 o 
 -11   1   4       24.27       20.74      1.22 o 
 -10   1   4      340.55      297.44      5.05 o 
  -9   1   4       98.95       95.60      2.14 o 
  -8   1   4        3.64        2.68      0.41 o 
  -7   1   4       22.15       22.16      0.53 o 
  -6   1   4      435.71      445.99      4.50 o 
  -5   1   4      144.75      146.75      2.21 o 
  -4   1   4      178.91      193.87      2.46 o 
  -3   1   4      386.84      377.41      6.29 o 
  -2   1   4      352.85      349.39      3.36 o 
  -1   1   4     2038.88     2051.32     22.43 o 
   0   1   4       39.49       36.72      0.75 o 
   1   1   4     1477.15     1459.67     16.28 o 
   2   1   4      441.21      450.54      4.03 o 
   3   1   4      146.40      145.37      1.90 o 
   4   1   4       87.30       94.01      1.43 o 
   5   1   4      738.35      755.40      8.44 o 
   6   1   4      261.94      271.15      3.49 o 
   7   1   4       51.08       54.35      1.28 o 
   8   1   4      206.92      215.23      3.09 o 
   9   1   4      362.99      359.55      4.78 o 
  10   1   4       60.98       65.41      1.98 o 
  11   1   4       42.44       45.52      1.74 o 
  12   1   4       12.28       11.33      1.21 o 
  13   1   4       14.14       14.33      4.18 o 
  14   1   4       14.80       15.47      2.79 o 
 -14   2   4        2.22       -1.53      1.53 o 
 -13   2   4        1.16       -0.42      1.53 o 
 -12   2   4       14.03       10.04      1.95 o 
 -11   2   4       25.95       21.83      2.51 o 
 -10   2   4       15.99       15.58      0.90 o 
  -9   2   4       41.16       38.96      1.13 o 
  -8   2   4        6.60        8.26      1.03 o 
  -7   2   4       44.59       46.98      0.97 o 
  -6   2   4       10.53       11.68      0.50 o 
  -5   2   4      103.23      117.41      1.97 o 
  -4   2   4      633.97      641.37      8.67 o 
  -3   2   4      536.96      547.28      4.61 o 
  -2   2   4      957.20     1007.01      8.49 o 
  -1   2   4     2818.44     2841.97     27.15 o 
   0   2   4     2976.57     3000.26     25.35 o 
   1   2   4     1584.76     1631.34     16.41 o 
   2   2   4      339.76      341.20      2.81 o 
   3   2   4      347.59      363.34      3.58 o 
   4   2   4      692.57      723.23      6.87 o 
   5   2   4       72.68       89.90      1.22 o 
   6   2   4       69.00       66.37      1.02 o 
   7   2   4      210.48      210.53      2.47 o 
   8   2   4      213.24      222.82      2.63 o 
   9   2   4       66.87       65.53      1.88 o 
  10   2   4        1.24        2.72      0.70 o 
  11   2   4       21.87       21.89      2.16 o 
  12   2   4       20.79       24.32      1.50 o 
  13   2   4        6.32        6.84      2.65 o 
  14   2   4        6.01        5.30      2.09 o 
 -14   3   4       13.08       11.57      2.23 o 
 -13   3   4       16.82       19.38      2.79 o 
 -12   3   4       21.53       23.42      2.51 o 
 -11   3   4       46.11       44.01      1.62 o 
 -10   3   4       54.58       51.93      1.36 o 
  -9   3   4      195.97      200.55      3.69 o 
  -8   3   4       95.58       89.77      1.67 o 
  -7   3   4      133.45      131.78      1.79 o 
  -6   3   4      134.45      132.45      1.71 o 
  -5   3   4       25.63       28.43      0.50 o 
  -4   3   4     1234.87     1250.67     17.93 o 
  -3   3   4      291.53      303.94      3.90 o 
  -2   3   4      796.57      850.57      6.61 o 
  -1   3   4      852.32      913.25      7.80 o 
   0   3   4      229.09      240.40      2.63 o 
   1   3   4       59.14       64.01      1.09 o 
   2   3   4     1316.27     1368.89     14.94 o 
   3   3   4      535.49      574.31      6.40 o 
   4   3   4      319.58      352.82      3.59 o 
   5   3   4       59.38       63.33      1.11 o 
   6   3   4        9.45       11.96      0.51 o 
   7   3   4       25.55       25.33      0.93 o 
   8   3   4       69.85       71.10      1.25 o 
   9   3   4       28.28       29.89      1.23 o 
  10   3   4       32.26       30.43      1.41 o 
  11   3   4       22.27       22.12      1.37 o 
  12   3   4        4.94        4.95      0.95 o 
  13   3   4        3.04        4.04      0.93 o 
  14   3   4       14.50       17.76      1.57 o 
 -14   4   4        1.88        0.70      1.81 o 
 -13   4   4        1.08        0.56      1.53 o 
 -12   4   4       29.28       32.62      2.93 o 
 -11   4   4       67.16       66.03      3.83 o 
 -10   4   4      225.50      223.43      3.61 o 
  -9   4   4       17.90       16.26      1.01 o 
  -8   4   4      150.55      146.88      2.35 o 
  -7   4   4       41.36       37.38      0.89 o 
  -6   4   4      100.39       97.17      2.09 o 
  -5   4   4       33.66       33.25      0.81 o 
  -4   4   4       16.90       14.67      0.65 o 
  -3   4   4      147.74      181.68      2.60 o 
  -2   4   4      418.29      467.41      6.06 o 
  -1   4   4      222.79      239.43      2.50 o 
   0   4   4      574.17      587.91      9.83 o 
   1   4   4      592.77      648.33     11.99 o 
   2   4   4      173.32      160.52      2.04 o 
   3   4   4       64.00       70.91      1.01 o 
   4   4   4      190.09      195.58      2.23 o 
   5   4   4       57.98       55.75      0.97 o 
   6   4   4      199.83      183.58      2.29 o 
   7   4   4       45.77       45.59      1.06 o 
   8   4   4       20.37       20.97      0.83 o 
   9   4   4       21.44       19.95      0.83 o 
  10   4   4       65.99       65.23      1.51 o 
  11   4   4       51.19       45.97      1.84 o 
  12   4   4       20.38       25.38      3.00 o 
  13   4   4        0.08        1.44      0.82 o 
  14   4   4        1.77        1.39      1.12 o 
 -13   5   4        2.25        1.12      1.67 o 
 -12   5   4        6.23        6.55      1.67 o 
 -11   5   4       17.98       19.32      1.07 o 
 -10   5   4       98.17       95.48      2.99 o 
  -9   5   4       17.22       17.60      0.89 o 
  -8   5   4       59.13       59.15      1.23 o 
  -7   5   4      637.31      642.59      6.44 o 
  -6   5   4       71.77       69.64      1.81 o 
  -5   5   4      197.20      191.80      2.68 o 
  -4   5   4       84.32       92.84      1.37 o 
  -3   5   4       18.55       19.75      0.61 o 
  -2   5   4       13.13       15.64      0.48 o 
  -1   5   4      304.95      278.88      3.29 o 
   0   5   4      182.93      184.44      2.74 o 
   1   5   4      190.23      173.29      2.64 o 
   2   5   4      221.82      191.18      2.47 o 
   3   5   4      136.72      133.15      1.56 o 
   4   5   4       19.51       19.50      0.55 o 
   5   5   4       82.52       75.91      1.23 o 
   6   5   4       38.60       37.66      0.90 o 
   7   5   4       99.51       96.53      1.72 o 
   8   5   4      216.05      198.18      2.90 o 
   9   5   4       59.00       57.91      1.63 o 
  10   5   4        9.99        8.52      0.72 o 
  11   5   4        2.83        3.40      0.54 o 
  12   5   4        2.35        2.17      0.80 o 
  13   5   4        6.06        9.18      1.21 o 
  14   5   4        4.01        3.62      1.25 o 
 -13   6   4        0.66       -0.42      1.53 o 
 -12   6   4        1.34        0.70      1.39 o 
 -11   6   4       18.00       21.30      1.54 o 
 -10   6   4       36.09       35.99      1.23 o 
  -9   6   4       20.95       20.11      0.93 o 
  -8   6   4       11.86        8.23      0.88 o 
  -7   6   4       95.35       92.36      3.07 o 
  -6   6   4      304.17      294.53      3.94 o 
  -5   6   4      411.86      407.80      4.99 o 
  -4   6   4      108.07      108.54      1.82 o 
  -3   6   4      222.42      218.64      2.89 o 
  -2   6   4      242.43      233.46      3.00 o 
  -1   6   4      256.49      251.58      3.16 o 
   0   6   4      192.35      186.70      2.95 o 
   1   6   4      362.30      358.93      5.07 o 
   2   6   4       70.11       64.28      1.60 o 
   3   6   4       52.64       53.07      1.12 o 
   4   6   4       45.25       42.75      0.92 o 
   5   6   4       20.78       16.99      1.08 o 
   6   6   4       16.46       15.41      1.10 o 
   7   6   4       27.23       27.80      0.95 o 
   8   6   4       62.05       59.27      1.39 o 
   9   6   4        7.95        9.96      0.73 o 
  10   6   4       18.40       19.65      2.09 o 
  11   6   4        4.53        4.72      0.87 o 
  12   6   4       21.93       22.27      1.47 o 
  13   6   4        0.48        0.14      0.98 o 
 -12   7   4       15.68       18.68      2.65 o 
 -11   7   4       19.14       21.58      3.69 o 
 -10   7   4       26.17       28.76      1.03 o 
  -9   7   4       33.17       33.26      1.30 o 
  -8   7   4       35.17       36.42      1.62 o 
  -7   7   4       21.61       19.83      0.85 o 
  -6   7   4       11.12       12.75      0.76 o 
  -5   7   4       46.76       45.48      1.08 o 
  -4   7   4        4.67        4.66      0.43 o 
  -3   7   4      170.77      154.86      2.08 o 
  -2   7   4       39.99       37.15      1.01 o 
  -1   7   4      173.12      160.79      2.10 o 
   0   7   4      167.99      152.54      3.21 o 
   1   7   4        9.33       11.67      0.73 o 
   2   7   4       31.56       34.67      1.13 o 
   3   7   4      242.39      235.30      3.21 o 
   4   7   4      114.88      110.85      1.87 o 
   5   7   4       97.26      103.33      2.28 o 
   6   7   4      141.76      137.52      2.25 o 
   7   7   4       12.10       11.57      0.77 o 
   8   7   4       60.34       54.66      1.40 o 
   9   7   4        1.11        1.20      0.64 o 
  10   7   4        7.40        8.72      1.10 o 
  11   7   4        2.01        1.45      0.77 o 
  12   7   4       15.08       15.75      1.81 o 
 -11   8   4        2.56        3.35      1.60 o 
 -10   8   4        0.17        0.53      0.61 o 
  -9   8   4        8.84       12.05      1.04 o 
  -8   8   4       14.05       15.11      1.67 o 
  -7   8   4       54.54       59.54      1.57 o 
  -6   8   4       70.84       68.17      1.41 o 
  -5   8   4       34.95       33.32      1.01 o 
  -4   8   4        8.27        9.43      0.66 o 
  -3   8   4      114.77      119.97      1.84 o 
  -2   8   4       64.40       53.45      1.15 o 
  -1   8   4       14.99       14.16      0.97 o 
   0   8   4      120.92      122.88      2.81 o 
   1   8   4       34.87       33.00      1.04 o 
   2   8   4       44.13       42.37      1.14 o 
   3   8   4       71.12       62.83      1.42 o 
   4   8   4       12.35        9.23      0.69 o 
   5   8   4       46.12       45.22      1.24 o 
   6   8   4       72.04       64.31      1.52 o 
   7   8   4       30.65       35.01      1.47 o 
   8   8   4       15.41       16.91      1.46 o 
   9   8   4        1.60        2.79      0.67 o 
  10   8   4        1.10        1.83      2.30 o 
  11   8   4        1.83        3.48      1.12 o 
 -11   9   4        5.19        7.63      1.13 o 
 -10   9   4        1.66        3.70      1.23 o 
  -9   9   4       10.16       12.49      2.44 o 
  -8   9   4       11.16       10.67      1.39 o 
  -7   9   4        0.39        0.70      0.84 o 
  -6   9   4       45.21       45.09      1.48 o 
  -5   9   4       25.92       26.70      0.98 o 
  -4   9   4      152.51      156.26      3.22 o 
  -3   9   4        1.93        1.14      0.42 o 
  -2   9   4       95.46       88.17      1.58 o 
  -1   9   4       88.49       88.89      1.80 o 
   0   9   4        0.93        0.24      0.42 o 
   1   9   4        8.90        8.08      0.98 o 
   2   9   4        1.31        0.98      0.70 o 
   3   9   4        1.81        1.20      0.42 o 
   4   9   4       28.61       24.88      1.01 o 
   5   9   4       30.45       30.29      1.37 o 
   6   9   4       24.98       28.22      1.41 o 
   7   9   4       10.47       10.71      2.16 o 
   8   9   4       12.03       12.25      1.60 o 
   9   9   4        5.77        7.41      3.28 o 
  10   9   4        3.90        5.44      1.25 o 
 -10  10   4        9.68        9.08      1.28 o 
  -9  10   4       18.63       29.43      1.87 o 
  -8  10   4        7.37       11.40      3.28 o 
  -7  10   4       11.15       14.85      1.28 o 
  -6  10   4        5.39        7.27      1.95 o 
  -5  10   4        6.30        9.16      1.30 o 
  -4  10   4       10.97       13.52      1.12 o 
  -3  10   4       37.01       32.94      1.45 o 
  -2  10   4        2.52        3.00      0.71 o 
  -1  10   4       11.51       10.91      0.87 o 
   0  10   4        2.94        2.53      0.55 o 
   1  10   4        2.56        1.70      1.32 o 
   2  10   4        5.14        9.06      1.25 o 
   3  10   4        6.12        7.76      0.97 o 
   4  10   4        0.45        0.87      0.64 o 
   5  10   4        2.54        2.66      0.69 o 
   6  10   4        0.54        1.19      0.64 o 
   7  10   4        2.60        3.14      0.77 o 
   8  10   4        0.60        1.12      0.98 o 
   9  10   4        8.83        6.97      1.39 o 
  -8  11   4        2.06        8.20      3.48 o 
  -7  11   4       12.70       17.79      2.51 o 
  -6  11   4        6.89        9.89      1.08 o 
  -5  11   4       11.72       13.09      1.33 o 
  -4  11   4       17.31       20.35      1.33 o 
  -3  11   4       27.28       29.97      2.23 o 
  -2  11   4        5.68        5.30      1.25 o 
  -1  11   4       11.72       15.05      1.67 o 
   0  11   4        2.99        1.81      0.98 o 
   1  11   4        1.73        1.81      0.98 o 
   2  11   4        2.51        3.48      1.12 o 
   3  11   4       17.02       20.12      1.33 o 
   4  11   4       18.24       21.26      1.53 o 
   5  11   4        0.56        0.55      1.05 o 
   6  11   4       10.01       11.71      1.53 o 
   7  11   4        2.24        2.65      1.12 o 
  -6  12   4        5.92        7.53      1.67 o 
  -5  12   4       11.03       12.27      1.95 o 
  -4  12   4        5.66        6.27      1.39 o 
  -3  12   4        0.91        0.28      1.12 o 
  -2  12   4        3.79        3.07      1.25 o 
  -1  12   4        1.80        2.37      1.25 o 
   0  12   4       21.11       20.63      1.95 o 
   1  12   4       14.72       19.24      1.95 o 
   2  12   4        4.79        6.55      1.39 o 
   3  12   4       16.87       19.93      1.95 o 
   4  12   4        5.15        5.02      1.25 o 
   5  12   4       20.26       19.38      1.95 o 
  -5 -11   5        7.53        5.99      1.67 o 
  -4 -11   5       64.86       58.41      3.48 o 
  -3 -11   5       54.08       57.99      3.48 o 
  -2 -11   5        4.34        1.67      1.12 o 
  -1 -11   5        8.12        8.78      1.67 o 
   0 -11   5        6.94       11.29      1.67 o 
   1 -11   5        2.58        4.32      1.25 o 
   2 -11   5       18.25       20.49      2.23 o 
   3 -11   5        5.55        4.04      1.25 o 
  -8 -10   5       40.09       44.05      3.21 o 
  -7 -10   5        6.02        6.27      1.53 o 
  -6 -10   5       23.33       22.30      2.23 o 
  -5 -10   5       32.41       34.43      2.65 o 
  -4 -10   5        5.05        4.88      1.25 o 
  -3 -10   5        1.52        1.25      0.98 o 
  -2 -10   5        1.48        1.95      0.98 o 
  -1 -10   5        1.94        2.65      1.12 o 
   0 -10   5        5.10        4.04      1.12 o 
   1 -10   5        2.77        3.35      1.12 o 
   2 -10   5       17.66       16.73      1.95 o 
   3 -10   5        4.09        3.48      1.12 o 
   4 -10   5        3.49        0.98      0.98 o 
  -9  -9   5       56.05       55.90      3.48 o 
  -8  -9   5        1.53        1.25      1.12 o 
  -7  -9   5        6.26        5.02      1.25 o 
  -6  -9   5        7.63        5.02      1.39 o 
  -5  -9   5       16.77       15.47      1.81 o 
  -4  -9   5        2.02        0.98      0.98 o 
  -3  -9   5        3.74        2.93      1.12 o 
  -2  -9   5        9.87        8.50      1.39 o 
  -1  -9   5        0.15        0.14      0.70 o 
   0  -9   5       42.99       41.68      2.51 o 
   1  -9   5       27.45       23.42      1.95 o 
   2  -9   5       44.84       43.07      2.51 o 
   3  -9   5       15.81       16.73      1.67 o 
   4  -9   5       30.79       30.81      2.09 o 
 -10  -8   5        3.90        2.93      1.25 o 
  -9  -8   5        4.96        5.30      1.39 o 
  -8  -8   5        9.84       10.32      1.67 o 
  -7  -8   5        7.06        6.41      1.39 o 
  -6  -8   5        5.87        4.46      1.12 o 
  -5  -8   5       22.22       22.44      1.95 o 
  -4  -8   5       12.01        9.90      1.53 o 
  -3  -8   5       74.82       65.37      3.07 o 
  -2  -8   5      133.63      115.83      4.32 o 
  -1  -8   5       25.99       27.32      0.79 o 
   0  -8   5       28.02       24.82      0.76 o 
   1  -8   5       52.45       53.52      1.50 o 
   2  -8   5       45.83       47.62      1.47 o 
   3  -8   5       90.14       83.22      3.35 o 
   4  -8   5        6.63        8.64      1.25 o 
 -11  -7   5        7.73        9.06      1.67 o 
 -10  -7   5        0.05       -0.70      0.84 o 
  -9  -7   5       32.31       30.11      2.37 o 
  -8  -7   5       18.82       19.10      1.95 o 
  -7  -7   5       30.70       34.01      2.37 o 
  -6  -7   5       48.55       49.48      2.65 o 
  -5  -7   5      149.02      133.74      2.55 o 
  -4  -7   5       44.82       44.82      1.31 o 
  -3  -7   5       62.29       60.10      1.52 o 
  -2  -7   5       83.83       86.20      1.71 o 
  -1  -7   5      134.16      126.85      2.02 o 
   0  -7   5       25.02       23.89      0.69 o 
   1  -7   5       83.82       80.68      1.71 o 
   2  -7   5      406.48      384.98      5.09 o 
   3  -7   5      352.41      326.32      7.95 o 
   4  -7   5       71.33       67.88      2.79 o 
 -12  -6   5       33.64       36.80      2.79 o 
 -11  -6   5        4.98        3.21      1.25 o 
 -10  -6   5        1.74        0.98      0.98 o 
  -9  -6   5        9.85        6.69      1.39 o 
  -8  -6   5        6.88        7.02      0.72 o 
  -7  -6   5        4.37        5.73      0.79 o 
  -6  -6   5       79.77       86.64      1.67 o 
  -5  -6   5       12.38       13.97      0.69 o 
  -4  -6   5       12.21       12.90      0.69 o 
  -3  -6   5       13.20       15.15      0.58 o 
  -2  -6   5      105.79      101.67      1.59 o 
  -1  -6   5      108.00      105.52      1.56 o 
   0  -6   5      107.50      100.07      2.47 o 
   1  -6   5       60.05       52.64      1.25 o 
   2  -6   5       54.99       54.33      1.19 o 
   3  -6   5       24.33       22.52      1.23 o 
   4  -6   5       30.64       29.88      1.24 o 
 -13  -5   5        1.14        0.28      1.12 o 
 -12  -5   5        0.99        0.28      1.12 o 
 -11  -5   5       41.75       36.66      2.65 o 
 -10  -5   5       16.89       19.16      1.81 o 
  -9  -5   5      106.14      107.05      5.09 o 
  -8  -5   5      155.72      145.94      2.35 o 
  -7  -5   5      304.18      292.67      3.95 o 
  -6  -5   5      135.40      128.62      2.14 o 
  -5  -5   5       21.59       21.18      0.77 o 
  -4  -5   5       36.63       38.75      1.03 o 
  -3  -5   5       75.73       74.31      1.23 o 
  -2  -5   5        4.24        4.48      0.33 o 
  -1  -5   5      214.33      203.06      3.02 o 
   0  -5   5      132.59      124.75      1.55 o 
   1  -5   5       33.90       35.38      0.79 o 
   2  -5   5        6.87        4.35      0.36 o 
   3  -5   5      179.52      161.88      3.24 o 
   4  -5   5       43.89       48.00      1.05 o 
   5  -5   5       62.22       57.91      1.49 o 
   6  -5   5       50.59       49.19      2.37 o 
 -13  -4   5        1.46        0.28      1.12 o 
 -12  -4   5        1.19        0.56      1.25 o 
 -11  -4   5       39.85       41.14      2.37 o 
 -10  -4   5      110.38      114.54      2.50 o 
  -9  -4   5        7.55        8.71      0.82 o 
  -8  -4   5       40.78       42.80      1.67 o 
  -7  -4   5      233.86      231.46      3.27 o 
  -6  -4   5       27.52       22.93      0.81 o 
  -5  -4   5       39.76       41.37      0.90 o 
  -4  -4   5      272.65      277.75      3.07 o 
  -3  -4   5       67.80       76.65      1.18 o 
  -2  -4   5        8.12        9.35      0.49 o 
  -1  -4   5      214.99      249.48      3.40 o 
   0  -4   5      105.74      104.42      1.47 o 
   1  -4   5      608.19      546.44      5.65 o 
   2  -4   5      216.97      222.41      2.67 o 
   3  -4   5      226.06      228.41      2.76 o 
   4  -4   5       99.99       95.95      2.62 o 
   5  -4   5      167.11      163.21      4.70 o 
   6  -4   5       12.36       11.40      1.01 o 
   7  -4   5       39.68       42.05      3.97 o 
   8  -4   5       17.27       13.66      1.53 o 
 -14  -3   5        5.35        2.93      1.53 o 
 -13  -3   5        7.41        6.83      1.67 o 
 -12  -3   5        3.30        1.79      0.61 o 
 -11  -3   5        7.06        5.11      1.39 o 
 -10  -3   5       46.74       40.45      1.41 o 
  -9  -3   5       78.85       80.19      2.01 o 
  -8  -3   5        7.81        5.65      0.67 o 
  -7  -3   5       99.67       95.30      1.70 o 
  -6  -3   5        3.43        2.90      0.31 o 
  -5  -3   5       37.11       38.90      1.22 o 
  -4  -3   5      547.49      604.21      6.00 o 
  -3  -3   5      197.02      196.68      4.24 o 
  -2  -3   5      325.33      339.71      4.28 o 
  -1  -3   5     1922.42     1968.70     18.56 o 
   0  -3   5     1778.22     1845.22     17.46 o 
   1  -3   5      129.80      124.74      1.41 o 
   2  -3   5      804.89      742.82      6.54 o 
   3  -3   5     1264.97     1274.45     12.26 o 
   4  -3   5      267.43      246.71      3.30 o 
   5  -3   5       82.35       85.11      4.18 o 
   6  -3   5       42.30       51.29      1.94 o 
   7  -3   5       43.21       41.43      1.22 o 
   8  -3   5      383.94      367.72      6.80 o 
   9  -3   5        6.50        9.01      1.39 o 
  10  -3   5       10.06        6.83      1.39 o 
 -14  -2   5        4.99        5.16      1.81 o 
 -13  -2   5        4.71        5.72      1.53 o 
 -12  -2   5       48.31       48.37      3.07 o 
 -11  -2   5       16.82       15.63      2.44 o 
 -10  -2   5        6.72        6.42      0.80 o 
  -9  -2   5        8.70        7.58      0.77 o 
  -8  -2   5       20.03       21.39      0.86 o 
  -7  -2   5       41.38       43.30      1.01 o 
  -6  -2   5       59.41       64.22      1.22 o 
  -5  -2   5      209.24      212.63      2.86 o 
  -4  -2   5       17.21       21.58      0.57 o 
  -3  -2   5       25.69       25.30      0.75 o 
  -2  -2   5     2916.27     2978.57     31.76 o 
  -1  -2   5      938.93      949.97      9.16 o 
   0  -2   5      484.54      529.99      6.15 o 
   1  -2   5       83.58       75.55      1.12 o 
   2  -2   5      186.04      179.66      2.02 o 
   3  -2   5       22.16       22.97      0.66 o 
   4  -2   5      179.08      204.58      2.73 o 
   5  -2   5      141.48      149.07      2.23 o 
   6  -2   5       51.73       48.75      1.63 o 
   7  -2   5       79.68       87.63      1.72 o 
   8  -2   5        4.94        6.43      0.69 o 
   9  -2   5       21.30       19.10      1.21 o 
  10  -2   5       33.49       35.48      2.09 o 
  11  -2   5        5.13        3.62      1.39 o 
  12  -2   5       19.42       21.19      2.23 o 
 -14  -1   5        1.59        2.09      1.53 o 
 -13  -1   5       23.51       21.61      2.37 o 
 -12  -1   5       51.03       49.62      3.21 o 
 -11  -1   5       13.72       10.03      0.95 o 
 -10  -1   5       34.70       35.70      1.39 o 
  -9  -1   5       23.43       22.89      1.53 o 
  -8  -1   5       27.69       29.38      2.79 o 
  -7  -1   5      283.67      286.58      3.66 o 
  -6  -1   5       29.02       30.91      0.85 o 
  -5  -1   5      102.90      100.93      1.33 o 
  -4  -1   5      310.30      330.41      7.94 o 
  -3  -1   5       59.14       65.09      0.92 o 
  -2  -1   5      310.86      332.59      3.42 o 
  -1  -1   5     1491.72     1575.03     14.80 o 
   0  -1   5      664.14      670.35      7.46 o 
   1  -1   5      494.45      498.93      4.96 o 
   2  -1   5      120.42      114.31      1.87 o 
   3  -1   5      160.17      155.85      3.29 o 
   4  -1   5       19.21       21.79      0.67 o 
   5  -1   5      207.60      223.99      2.95 o 
   6  -1   5       35.90       34.17      1.42 o 
   7  -1   5       80.55       77.37      1.56 o 
   8  -1   5      266.22      259.12      3.65 o 
   9  -1   5       17.36       13.38      1.88 o 
  10  -1   5       71.08       73.86      3.07 o 
  11  -1   5       11.47       13.11      1.24 o 
  12  -1   5       10.81        6.69      1.67 o 
  13  -1   5       20.77       19.51      2.65 o 
 -14   0   5        9.37        8.36      1.95 o 
 -13   0   5        5.64        1.25      1.53 o 
 -12   0   5        0.18       -1.12      1.25 o 
 -11   0   5      177.05      172.80      3.42 o 
 -10   0   5       22.88       22.21      1.18 o 
  -9   0   5       18.19       16.99      0.87 o 
  -8   0   5      194.56      186.04      2.73 o 
  -7   0   5       79.62       67.85      1.37 o 
  -6   0   5      264.78      301.64      2.55 o 
  -5   0   5      281.64      275.22      2.56 o 
  -4   0   5       33.19       37.92      0.63 o 
  -3   0   5      406.05      440.25      6.71 o 
  -2   0   5        0.16       -0.08      0.15 o 
  -1   0   5      476.68      528.80      5.86 o 
   0   0   5      147.17      145.32      1.65 o 
   1   0   5       35.48       39.00      0.60 o 
   2   0   5      342.88      327.27      5.25 o 
   3   0   5       35.45       36.80      0.85 o 
   4   0   5       16.37       15.35      0.57 o 
   5   0   5        3.50        1.15      0.44 o 
   6   0   5        0.00        0.59      0.31 o 
   7   0   5        8.59        8.00      0.62 o 
   8   0   5       90.29       94.44      2.12 o 
   9   0   5      423.87      430.07      6.68 o 
  10   0   5        2.48        3.07      0.72 o 
  11   0   5        7.19        8.36      1.00 o 
  12   0   5       11.02       13.18      2.72 o 
  13   0   5       12.22       13.80      2.51 o 
  14   0   5        0.54       -1.67      1.67 o 
 -14   1   5        1.58       -1.39      1.39 o 
 -13   1   5       23.49       21.61      2.51 o 
 -12   1   5       51.03       45.02      3.07 o 
 -11   1   5       13.75        8.52      1.46 o 
 -10   1   5       34.74       38.04      1.18 o 
  -9   1   5       23.34       26.02      0.97 o 
  -8   1   5       27.69       26.82      0.88 o 
  -7   1   5      283.89      283.34      3.66 o 
  -6   1   5       29.12       29.76      0.71 o 
  -5   1   5      102.90       99.03      1.35 o 
  -4   1   5      310.46      324.45      3.91 o 
  -3   1   5       59.02       66.28      0.79 o 
  -2   1   5      310.59      333.89      3.29 o 
  -1   1   5     1491.34     1594.45     14.69 o 
   0   1   5      664.07      672.06     10.10 o 
   1   1   5      494.34      505.29      5.02 o 
   2   1   5      120.51      115.94      1.84 o 
   3   1   5      159.93      154.84      2.40 o 
   4   1   5       19.25       20.69      0.59 o 
   5   1   5      207.87      221.17      4.87 o 
   6   1   5       35.98       33.74      1.15 o 
   7   1   5       80.49       77.18      1.56 o 
   8   1   5      266.42      251.19      3.60 o 
   9   1   5       17.36       14.20      1.25 o 
  10   1   5       71.18       70.27      2.44 o 
  11   1   5       11.48       11.64      2.30 o 
  12   1   5       10.83       11.82      1.32 o 
  13   1   5       20.79       22.60      3.83 o 
  14   1   5       21.75       24.25      3.07 o 
 -14   2   5        5.00        4.18      1.81 o 
 -13   2   5        4.70        5.30      1.81 o 
 -12   2   5       48.31       46.14      3.07 o 
 -11   2   5       16.82       15.51      0.92 o 
 -10   2   5        6.75        5.72      0.66 o 
  -9   2   5        8.69        8.95      1.08 o 
  -8   2   5       19.95       20.94      0.85 o 
  -7   2   5       41.42       41.57      1.04 o 
  -6   2   5       59.46       65.38      1.08 o 
  -5   2   5      209.18      215.28      2.40 o 
  -4   2   5       17.25       21.69      0.76 o 
  -3   2   5       25.62       26.05      0.47 o 
  -2   2   5     2915.86     3004.42     25.17 o 
  -1   2   5      939.10      958.48      8.10 o 
   0   2   5      484.38      539.51      6.35 o 
   1   2   5       83.58       78.33      1.34 o 
   2   2   5      186.04      180.19      2.00 o 
   3   2   5       22.18       23.54      0.59 o 
   4   2   5      178.87      207.74      2.68 o 
   5   2   5      141.55      147.31      2.11 o 
   6   2   5       51.78       48.28      1.11 o 
   7   2   5       79.65       87.69      1.66 o 
   8   2   5        4.91        3.98      0.59 o 
   9   2   5       21.29       21.15      1.16 o 
  10   2   5       33.52       36.23      1.54 o 
  11   2   5        5.16        6.61      1.00 o 
  12   2   5       19.40       21.02      1.37 o 
  13   2   5       23.66       27.26      2.79 o 
  14   2   5        7.03        6.95      1.67 o 
 -14   3   5        5.35        0.28      1.81 o 
 -13   3   5        7.41       10.45      2.09 o 
 -12   3   5        3.29        3.07      1.53 o 
 -11   3   5        7.03        6.96      0.70 o 
 -10   3   5       46.71       43.69      1.26 o 
  -9   3   5       78.77       82.80      1.71 o 
  -8   3   5        7.83        5.74      0.59 o 
  -7   3   5       99.77       97.85      1.71 o 
  -6   3   5        3.45        2.79      0.53 o 
  -5   3   5       37.12       39.42      0.86 o 
  -4   3   5      547.66      600.41      5.18 o 
  -3   3   5      196.88      195.34      1.94 o 
  -2   3   5      325.28      338.21      4.63 o 
  -1   3   5     1923.57     1975.63     19.21 o 
   0   3   5     1777.67     1860.47     17.27 o 
   1   3   5      129.84      125.15      1.80 o 
   2   3   5      804.76      748.76     10.16 o 
   3   3   5     1264.79     1279.27     11.86 o 
   4   3   5      267.12      247.52      2.63 o 
   5   3   5       82.44       82.31      1.18 o 
   6   3   5       42.30       52.07      0.93 o 
   7   3   5       43.23       38.86      0.85 o 
   8   3   5      384.03      367.51      5.69 o 
   9   3   5        6.51        8.17      0.93 o 
  10   3   5       10.08        9.33      1.00 o 
  11   3   5        7.97        6.64      0.93 o 
  12   3   5       12.47       13.00      1.21 o 
  13   3   5        4.55        3.25      1.95 o 
  14   3   5        5.95        7.20      2.02 o 
 -14   4   5        9.13        6.83      2.09 o 
 -13   4   5        1.45        0.70      1.67 o 
 -12   4   5        1.18        0.70      1.53 o 
 -11   4   5       39.88       39.56      1.30 o 
 -10   4   5      110.36      117.53      2.18 o 
  -9   4   5        7.53        5.78      0.63 o 
  -8   4   5       40.69       44.75      1.16 o 
  -7   4   5      233.55      233.28      3.14 o 
  -6   4   5       27.58       24.08      0.85 o 
  -5   4   5       39.80       41.18      0.90 o 
  -4   4   5      272.41      274.44      3.29 o 
  -3   4   5       67.80       78.45      0.97 o 
  -2   4   5        8.09        8.39      0.45 o 
  -1   4   5      215.08      247.18      2.32 o 
   0   4   5      105.90      102.87      1.55 o 
   1   4   5      607.97      547.65      7.76 o 
   2   4   5      216.94      225.06      3.57 o 
   3   4   5      226.17      228.32      2.16 o 
   4   4   5      100.01       97.60      1.32 o 
   5   4   5      167.01      166.55      2.25 o 
   6   4   5       12.39       11.42      0.54 o 
   7   4   5       39.59       42.73      1.01 o 
   8   4   5       17.22       15.95      1.20 o 
   9   4   5        1.67        1.43      0.57 o 
  10   4   5       10.13        9.72      1.39 o 
  11   4   5       17.41       17.28      1.26 o 
  12   4   5        6.05        5.84      0.93 o 
  13   4   5        1.87        2.51      0.93 o 
  14   4   5        6.71        9.48      1.81 o 
 -13   5   5        1.15       -1.53      1.53 o 
 -12   5   5        0.99        0.36      0.93 o 
 -11   5   5       41.78       41.90      1.34 o 
 -10   5   5       16.90       17.59      0.93 o 
  -9   5   5      106.22      103.85      1.96 o 
  -8   5   5      155.66      142.12      3.00 o 
  -7   5   5      304.34      285.64      3.88 o 
  -6   5   5      135.49      129.90      2.60 o 
  -5   5   5       21.59       20.29      0.93 o 
  -4   5   5       36.66       38.84      0.86 o 
  -3   5   5       75.63       73.09      1.05 o 
  -2   5   5        4.26        3.89      0.29 o 
  -1   5   5      214.51      203.13      2.13 o 
   0   5   5      132.53      123.43      1.70 o 
   1   5   5       33.83       34.90      1.95 o 
   2   5   5        6.94        5.13      0.54 o 
   3   5   5      179.50      160.77      1.93 o 
   4   5   5       43.90       47.38      0.89 o 
   5   5   5       62.12       58.32      1.33 o 
   6   5   5       50.73       48.44      1.56 o 
   7   5   5       40.07       32.56      0.95 o 
   8   5   5      128.27      114.79      2.22 o 
   9   5   5        0.35        1.78      0.47 o 
  10   5   5       57.34       53.43      2.86 o 
  11   5   5       16.27       15.66      1.21 o 
  12   5   5       32.09       32.59      1.88 o 
  13   5   5        0.10       -0.91      0.91 o 
 -13   6   5        8.49        9.20      2.09 o 
 -12   6   5       33.62       38.64      1.94 o 
 -11   6   5        4.96        4.21      0.97 o 
 -10   6   5        1.74        2.30      0.77 o 
  -9   6   5        9.85        9.30      1.07 o 
  -8   6   5        6.89        6.74      0.69 o 
  -7   6   5        4.40        5.98      0.73 o 
  -6   6   5       79.84       84.58      2.10 o 
  -5   6   5       12.36       14.68      0.77 o 
  -4   6   5       12.24       12.67      0.72 o 
  -3   6   5       13.22       15.22      0.69 o 
  -2   6   5      105.71      100.25      1.63 o 
  -1   6   5      107.92      105.90      3.20 o 
   0   6   5      107.40      102.24      1.84 o 
   1   6   5       60.14       49.76      0.90 o 
   2   6   5       54.96       55.24      1.16 o 
   3   6   5       24.27       22.33      0.64 o 
   4   6   5       30.63       31.31      0.77 o 
   5   6   5       44.00       44.84      1.09 o 
   6   6   5       13.89       12.46      0.77 o 
   7   6   5       57.55       47.96      1.19 o 
   8   6   5       25.19       20.88      0.87 o 
   9   6   5       13.15       13.27      1.35 o 
  10   6   5        2.17        2.06      1.01 o 
  11   6   5        8.17       10.16      1.67 o 
  12   6   5        1.49        2.25      0.82 o 
  13   6   5        0.16       -0.98      0.98 o 
 -12   7   5        8.23        8.41      1.24 o 
 -11   7   5        7.71       12.58      1.95 o 
 -10   7   5        0.05        0.36      0.98 o 
  -9   7   5       32.36       34.30      1.88 o 
  -8   7   5       18.84       17.26      1.01 o 
  -7   7   5       30.69       32.00      1.43 o 
  -6   7   5       48.51       47.13      1.30 o 
  -5   7   5      149.02      131.48      2.75 o 
  -4   7   5       44.82       43.87      1.15 o 
  -3   7   5       62.29       58.64      1.28 o 
  -2   7   5       83.96       84.70      2.26 o 
  -1   7   5      134.09      124.92      1.98 o 
   0   7   5       25.02       25.74      0.97 o 
   1   7   5       83.71       80.02      2.79 o 
   2   7   5      406.39      379.38      4.71 o 
   3   7   5      352.64      327.65      4.15 o 
   4   7   5       71.46       67.50      1.63 o 
   5   7   5       10.05        9.38      0.65 o 
   6   7   5       41.00       43.26      1.16 o 
   7   7   5       10.72       10.40      0.73 o 
   8   7   5        3.36        2.96      0.52 o 
   9   7   5        5.81        4.29      0.77 o 
  10   7   5        9.63       12.32      1.13 o 
  11   7   5        4.98        7.67      1.88 o 
  12   7   5       10.55       11.43      1.67 o 
 -12   8   5        0.28       -0.98      1.12 o 
 -11   8   5        1.83        1.41      0.97 o 
 -10   8   5        3.89        4.32      0.77 o 
  -9   8   5        4.98        4.70      0.94 o 
  -8   8   5        9.85       11.16      1.18 o 
  -7   8   5        7.08        8.08      2.79 o 
  -6   8   5        5.88        4.38      0.59 o 
  -5   8   5       22.24       22.93      0.99 o 
  -4   8   5       12.00       11.72      1.61 o 
  -3   8   5       74.64       66.30      2.75 o 
  -2   8   5      133.70      125.41      3.49 o 
  -1   8   5       26.01       26.76      0.94 o 
   0   8   5       28.03       26.48      1.07 o 
   1   8   5       52.51       51.44      1.43 o 
   2   8   5       45.86       48.03      1.37 o 
   3   8   5       90.19       85.41      2.00 o 
   4   8   5        6.66        7.65      0.66 o 
   5   8   5      125.35      120.95      2.14 o 
   6   8   5       49.10       44.33      1.24 o 
   7   8   5        8.27       10.62      2.16 o 
   8   8   5        2.85        3.61      0.98 o 
   9   8   5        3.83        9.34      1.53 o 
  10   8   5       23.50       23.59      3.00 o 
  11   8   5       15.00       20.91      1.95 o 
 -11   9   5       11.59       11.43      1.95 o 
 -10   9   5        8.70        7.81      1.51 o 
  -9   9   5       56.04       61.41      1.80 o 
  -8   9   5        1.53        3.07      2.51 o 
  -7   9   5        6.25        7.58      1.81 o 
  -6   9   5        7.62        8.62      1.03 o 
  -5   9   5       16.79       18.81      1.39 o 
  -4   9   5        2.03        1.39      0.48 o 
  -3   9   5        3.74        1.74      0.59 o 
  -2   9   5        9.83       10.33      0.99 o 
  -1   9   5        0.14        0.81      0.54 o 
   0   9   5       42.96       41.70      1.38 o 
   1   9   5       27.46       22.53      1.08 o 
   2   9   5       44.81       41.86      1.43 o 
   3   9   5       15.79       17.47      0.90 o 
   4   9   5       30.83       29.36      1.31 o 
   5   9   5       27.14       25.37      1.31 o 
   6   9   5       12.21       14.52      2.86 o 
   7   9   5       13.55       13.54      1.07 o 
   8   9   5        6.50        9.80      3.42 o 
   9   9   5        3.04        3.30      0.80 o 
  10   9   5        1.48        1.67      0.98 o 
  -9  10   5        4.10        4.35      0.99 o 
  -8  10   5       40.11       53.09      4.04 o 
  -7  10   5        6.03        9.78      1.46 o 
  -6  10   5       23.36       23.42      2.09 o 
  -5  10   5       32.38       33.31      2.23 o 
  -4  10   5        5.04        4.32      1.12 o 
  -3  10   5        1.53        0.84      0.84 o 
  -2  10   5        1.48        1.67      0.84 o 
  -1  10   5        1.94        3.07      0.84 o 
   0  10   5        5.11        4.32      0.98 o 
   1  10   5        2.76        2.37      0.84 o 
   2  10   5       17.66       20.35      1.53 o 
   3  10   5        4.09        3.98      0.77 o 
   4  10   5        3.49        2.67      0.67 o 
   5  10   5        0.79        0.77      0.59 o 
   6  10   5        4.53        3.61      1.12 o 
   7  10   5       12.88       16.34      2.23 o 
   8  10   5        0.71       -0.84      0.84 o 
   9  10   5        9.92        9.06      1.53 o 
  -7  11   5        0.40        2.23      1.25 o 
  -6  11   5        0.68        1.81      1.12 o 
  -5  11   5        7.51        5.44      1.39 o 
  -4  11   5       64.90       68.72      3.07 o 
  -3  11   5       54.08       56.31      2.65 o 
  -2  11   5        4.34        3.35      0.98 o 
  -1  11   5        8.13       10.59      1.53 o 
   0  11   5        6.91       10.45      1.53 o 
   1  11   5        2.57        2.79      0.98 o 
   2  11   5       18.26       19.51      1.81 o 
   3  11   5        5.55        5.44      1.05 o 
   4  11   5        6.29        9.88      1.17 o 
   5  11   5       16.85       18.01      2.86 o 
   6  11   5       11.18       10.73      1.53 o 
   7  11   5       15.33       22.30      1.95 o 
  -5  12   5        0.06        0.00      1.12 o 
  -4  12   5        7.11        7.25      1.39 o 
  -3  12   5        5.05        5.16      1.39 o 
  -2  12   5       13.00        9.90      1.67 o 
  -1  12   5        2.85        3.21      1.25 o 
   0  12   5        6.43       10.59      1.67 o 
   1  12   5       10.77       12.82      1.81 o 
   2  12   5       12.78       15.89      1.95 o 
   3  12   5       12.45       15.89      1.95 o 
   4  12   5        2.88        5.44      1.25 o 
  -4 -11   6        7.03        4.32      1.39 o 
  -3 -11   6        2.20        2.93      1.25 o 
  -2 -11   6        2.13        1.81      1.12 o 
  -1 -11   6        9.06        9.20      1.81 o 
   0 -11   6       17.66       21.05      2.23 o 
   1 -11   6        6.97        5.99      1.39 o 
   2 -11   6        1.77        1.81      1.12 o 
   3 -11   6        0.50       -0.42      0.98 o 
  -7 -10   6       25.86       24.39      2.51 o 
  -6 -10   6       14.48       17.28      2.23 o 
  -5 -10   6        5.50        6.41      1.53 o 
  -4 -10   6       11.76       10.87      1.67 o 
  -3 -10   6        1.32        1.95      1.12 o 
  -2 -10   6       15.40       12.96      1.81 o 
  -1 -10   6        4.72        3.35      1.25 o 
   0 -10   6        7.07        7.67      1.39 o 
   1 -10   6        9.24       11.99      1.67 o 
   2 -10   6        1.51        1.53      0.98 o 
   3 -10   6        0.98        2.65      1.12 o 
   4 -10   6        8.86        9.48      1.67 o 
  -9  -9   6        9.15       11.15      1.95 o 
  -8  -9   6       34.21       36.10      2.79 o 
  -7  -9   6        8.00        6.13      1.39 o 
  -6  -9   6       13.54       14.22      1.95 o 
  -5  -9   6       15.22       14.36      1.81 o 
  -4  -9   6        8.29       10.73      1.53 o 
  -3  -9   6       31.88       29.69      2.23 o 
  -2  -9   6        2.29        1.67      0.98 o 
  -1  -9   6       15.81       18.12      1.81 o 
   0  -9   6       57.81       56.45      2.93 o 
   1  -9   6       14.22       11.99      1.53 o 
   2  -9   6        3.30        2.51      0.98 o 
   3  -9   6        3.22        3.21      0.98 o 
   4  -9   6       16.88       16.87      1.67 o 
 -10  -8   6        2.70        3.21      1.39 o 
  -9  -8   6       20.05       21.47      2.23 o 
  -8  -8   6        9.19       10.59      1.81 o 
  -7  -8   6       13.86       16.03      1.81 o 
  -6  -8   6        4.74        3.90      1.12 o 
  -5  -8   6       66.56       69.70      3.35 o 
  -4  -8   6        5.01        3.90      1.12 o 
  -3  -8   6      103.77      104.76      2.29 o 
  -2  -8   6       31.25       30.49      1.16 o 
  -1  -8   6        3.89        2.58      0.84 o 
   0  -8   6       48.66       45.46      1.23 o 
   1  -8   6       60.64       56.08      1.67 o 
   2  -8   6        9.96        9.76      1.39 o 
   3  -8   6        8.32       11.15      1.39 o 
   4  -8   6       53.20       51.99      2.65 o 
 -11  -7   6        0.15       -0.14      0.98 o 
 -10  -7   6        4.01        5.02      1.39 o 
  -9  -7   6        7.53        7.81      1.53 o 
  -8  -7   6        6.65        5.99      1.25 o 
  -7  -7   6       25.65       25.04      1.74 o 
  -6  -7   6       23.10       21.57      1.06 o 
  -5  -7   6       19.17       19.10      0.98 o 
  -4  -7   6       24.86       21.59      1.06 o 
  -3  -7   6       17.28       16.81      0.93 o 
  -2  -7   6      116.67      119.84      2.54 o 
  -1  -7   6      113.06      113.27      2.02 o 
   0  -7   6       79.69       83.36      2.22 o 
   1  -7   6      179.10      164.61      4.60 o 
   2  -7   6       65.78       65.21      1.97 o 
   3  -7   6       64.34       57.43      2.65 o 
   4  -7   6       32.72       31.64      1.95 o 
 -12  -6   6        3.53        4.88      1.53 o 
 -11  -6   6        4.49        4.46      1.53 o 
 -10  -6   6       13.13       11.71      1.67 o 
  -9  -6   6       11.38       10.58      0.82 o 
  -8  -6   6       18.20       20.44      2.09 o 
  -7  -6   6        0.20        0.10      0.36 o 
  -6  -6   6        3.22        3.56      0.47 o 
  -5  -6   6       96.00       90.79      3.10 o 
  -4  -6   6       66.75       67.81      1.52 o 
  -3  -6   6       88.34       82.57      1.68 o 
  -2  -6   6      114.22      108.40      1.70 o 
  -1  -6   6        5.78        5.65      0.55 o 
   0  -6   6      135.18      141.34      2.48 o 
   1  -6   6      303.03      286.87      6.34 o 
   2  -6   6      259.43      249.74      3.79 o 
   3  -6   6       83.75       85.69      2.37 o 
 -13  -5   6        1.08        0.84      1.25 o 
 -12  -5   6       38.00       39.03      2.93 o 
 -11  -5   6       18.55       20.70      1.09 o 
 -10  -5   6       41.23       43.29      1.52 o 
  -9  -5   6        2.21        2.20      1.67 o 
  -8  -5   6       54.75       51.64      1.60 o 
  -7  -5   6       78.21       75.59      2.18 o 
  -6  -5   6       10.62        6.75      0.63 o 
  -5  -5   6       19.58       22.27      0.88 o 
  -4  -5   6        9.88        9.64      0.73 o 
  -3  -5   6       17.22       17.35      0.62 o 
  -2  -5   6       59.42       52.98      1.51 o 
  -1  -5   6       21.00       18.58      0.68 o 
   0  -5   6       20.69       21.75      0.72 o 
   1  -5   6       88.58       85.90      1.64 o 
   2  -5   6      162.22      149.78      2.96 o 
   3  -5   6      277.05      252.12      3.81 o 
   4  -5   6       38.13       36.44      1.60 o 
 -13  -4   6        5.31        5.30      1.67 o 
 -12  -4   6       16.77       16.45      2.09 o 
 -11  -4   6      127.91      127.83      2.81 o 
 -10  -4   6       50.49       50.18      1.62 o 
  -9  -4   6       82.26       83.50      2.04 o 
  -8  -4   6      215.06      210.17      3.83 o 
  -7  -4   6      299.20      310.49      4.19 o 
  -6  -4   6       56.03       53.36      1.24 o 
  -5  -4   6      167.82      160.30      2.11 o 
  -4  -4   6       69.46       63.79      1.33 o 
  -3  -4   6        3.65        3.99      0.61 o 
  -2  -4   6      112.01      124.76      2.05 o 
  -1  -4   6       26.97       28.53      0.86 o 
   0  -4   6       29.59       28.00      0.91 o 
   1  -4   6       95.75       98.95      1.44 o 
   2  -4   6      371.93      375.50      4.18 o 
   3  -4   6      214.71      200.15      2.58 o 
   4  -4   6      202.98      193.83      3.04 o 
   5  -4   6       35.92       36.56      1.16 o 
   6  -4   6       72.60       70.25      2.58 o 
   7  -4   6      151.42      147.48      4.04 o 
 -14  -3   6        3.29        1.39      1.39 o 
 -13  -3   6       24.97       26.35      2.65 o 
 -12  -3   6        3.61        1.53      1.39 o 
 -11  -3   6        9.12        9.83      0.93 o 
 -10  -3   6        1.12        1.34      0.59 o 
  -9  -3   6        5.68        6.63      0.98 o 
  -8  -3   6       33.35       31.31      1.24 o 
  -7  -3   6       60.81       63.11      1.37 o 
  -6  -3   6      347.40      339.04      4.33 o 
  -5  -3   6       63.54       64.72      1.30 o 
  -4  -3   6       21.04       21.79      1.11 o 
  -3  -3   6      231.37      242.14      3.65 o 
  -2  -3   6     1280.55     1374.64     14.83 o 
  -1  -3   6     1572.75     1626.03     17.79 o 
   0  -3   6      266.25      261.85      3.76 o 
   1  -3   6      776.12      778.63      7.54 o 
   2  -3   6      380.58      369.36      3.94 o 
   3  -3   6       13.76       11.82      0.88 o 
   4  -3   6       13.74       11.90      0.64 o 
   5  -3   6      100.12      103.38      4.81 o 
   6  -3   6      418.62      398.06     15.33 o 
   7  -3   6       17.98       19.10      1.39 o 
   8  -3   6       37.09       40.42      1.95 o 
   9  -3   6        8.85        7.95      1.25 o 
 -14  -2   6       13.88       21.61      2.51 o 
 -13  -2   6       12.40        9.90      1.81 o 
 -12  -2   6        3.57        1.53      1.25 o 
 -11  -2   6       21.15       21.17      1.16 o 
 -10  -2   6       36.09       34.86      2.30 o 
  -9  -2   6       92.89       87.72      2.14 o 
  -8  -2   6      166.01      167.24      3.15 o 
  -7  -2   6      104.72      110.24      2.31 o 
  -6  -2   6        2.23        3.94      0.34 o 
  -5  -2   6       17.39       16.41      0.55 o 
  -4  -2   6       55.41       62.43      1.23 o 
  -3  -2   6      430.17      454.30      5.41 o 
  -2  -2   6       52.86       64.10      1.01 o 
  -1  -2   6     1091.25     1112.80     10.73 o 
   0  -2   6      949.91      944.04     10.56 o 
   1  -2   6     1070.32     1075.42     10.39 o 
   2  -2   6      310.30      307.84      5.64 o 
   3  -2   6      115.02      126.42      1.85 o 
   4  -2   6      610.73      624.19      9.63 o 
   5  -2   6      105.18      107.18      1.81 o 
   6  -2   6      100.22       99.32      1.89 o 
   7  -2   6      100.44       93.39      1.86 o 
   8  -2   6       64.34       62.45      2.37 o 
   9  -2   6       17.91       18.82      1.53 o 
  10  -2   6        2.46        2.79      0.84 o 
  11  -2   6       11.64       12.68      1.53 o 
 -14  -1   6        0.12       -1.39      1.39 o 
 -13  -1   6        5.82        1.12      1.39 o 
 -12  -1   6        0.06       -0.56      1.12 o 
 -11  -1   6       21.67       20.08      1.16 o 
 -10  -1   6       78.23       78.81      2.04 o 
  -9  -1   6       26.31       28.76      1.26 o 
  -8  -1   6       54.04       50.96      1.27 o 
  -7  -1   6       69.35       71.48      1.45 o 
  -6  -1   6      169.16      170.30      2.06 o 
  -5  -1   6      356.32      362.28      3.79 o 
  -4  -1   6      435.99      431.76      4.33 o 
  -3  -1   6      180.64      224.42      2.46 o 
  -2  -1   6      113.13      108.52      1.40 o 
  -1  -1   6       51.15       50.93      0.83 o 
   0  -1   6      418.62      422.11      4.34 o 
   1  -1   6       44.16       46.51      0.95 o 
   2  -1   6       76.30       71.42      1.76 o 
   3  -1   6       39.42       40.37      0.88 o 
   4  -1   6       14.16       13.71      0.59 o 
   5  -1   6       30.50       35.55      0.92 o 
   6  -1   6       20.09       18.48      0.84 o 
   7  -1   6       38.99       36.60      1.13 o 
   8  -1   6       79.60       79.49      2.04 o 
   9  -1   6      122.56      125.98      2.74 o 
  10  -1   6       28.22       29.69      1.81 o 
  11  -1   6        6.62        9.20      1.39 o 
  12  -1   6        0.85        0.28      0.84 o 
 -14   0   6       14.92       16.59      2.37 o 
 -13   0   6        0.01       -1.25      1.25 o 
 -12   0   6       41.95       39.59      2.93 o 
 -11   0   6      133.76      121.30      4.46 o 
 -10   0   6       66.98       64.31      1.51 o 
  -9   0   6       56.03       53.32      1.72 o 
  -8   0   6       22.48       22.34      0.88 o 
  -7   0   6       29.36       30.60      0.95 o 
  -6   0   6      430.70      455.55      5.38 o 
  -5   0   6        0.65        0.36      0.12 o 
  -4   0   6      376.22      387.90      3.94 o 
  -3   0   6       36.73       41.66      0.85 o 
  -2   0   6      336.27      332.87      4.14 o 
  -1   0   6      321.67      338.24      5.04 o 
   0   0   6      237.97      239.66      3.48 o 
   1   0   6      216.78      203.64      2.88 o 
   2   0   6       19.94       20.52      0.53 o 
   3   0   6      130.04      133.38      1.88 o 
   4   0   6       74.61       77.43      2.28 o 
   5   0   6       25.75       29.34      0.86 o 
   6   0   6        2.83        1.93      0.40 o 
   7   0   6      244.41      240.53      5.60 o 
   8   0   6      122.67      130.13      2.68 o 
   9   0   6        3.90        4.11      0.72 o 
  10   0   6       54.67       58.08      3.28 o 
  11   0   6       15.64       16.09      1.53 o 
  12   0   6        0.40        0.70      0.84 o 
  13   0   6        0.00       -0.14      0.98 o 
 -14   1   6        0.12       -1.39      1.39 o 
 -13   1   6        5.82        0.98      1.53 o 
 -12   1   6        0.06       -1.39      1.39 o 
 -11   1   6       21.69       18.12      1.09 o 
 -10   1   6       78.21       78.38      2.62 o 
  -9   1   6       26.33       26.63      0.99 o 
  -8   1   6       54.14       50.70      1.62 o 
  -7   1   6       69.41       72.56      1.42 o 
  -6   1   6      169.30      172.00      2.40 o 
  -5   1   6      356.36      362.87      4.40 o 
  -4   1   6      436.21      430.55      3.84 o 
  -3   1   6      180.85      225.58      2.16 o 
  -2   1   6      113.25      109.53      1.29 o 
  -1   1   6       51.15       52.23      0.68 o 
   0   1   6      418.24      434.38      9.25 o 
   1   1   6       44.14       46.10      0.86 o 
   2   1   6       76.21       70.45      1.09 o 
   3   1   6       39.37       39.52      0.81 o 
   4   1   6       14.17       13.13      0.75 o 
   5   1   6       30.51       35.00      0.88 o 
   6   1   6       20.06       18.50      0.76 o 
   7   1   6       38.96       37.05      1.09 o 
   8   1   6       79.62       80.39      1.94 o 
   9   1   6      122.71      125.34      2.68 o 
  10   1   6       28.24       29.17      1.44 o 
  11   1   6        6.64        5.77      0.90 o 
  12   1   6        0.85        0.26      1.81 o 
  13   1   6        0.17        0.70      0.98 o 
  14   1   6        2.45        2.79      1.12 o 
 -14   2   6       13.86       16.73      2.65 o 
 -13   2   6       12.43        7.81      2.09 o 
 -12   2   6        3.58        3.07      1.67 o 
 -11   2   6       21.14       21.07      1.00 o 
 -10   2   6       36.11       33.29      1.17 o 
  -9   2   6       92.93       90.84      1.75 o 
  -8   2   6      166.19      167.85      2.54 o 
  -7   2   6      104.85      110.96      1.84 o 
  -6   2   6        2.24        3.99      0.65 o 
  -5   2   6       17.44       16.25      0.78 o 
  -4   2   6       55.54       63.25      1.50 o 
  -3   2   6      430.17      457.06      4.46 o 
  -2   2   6       52.90       64.59      0.81 o 
  -1   2   6     1090.79     1126.57      9.48 o 
   0   2   6      950.24      958.43     13.31 o 
   1   2   6     1070.60     1079.88     19.58 o 
   2   2   6      310.62      309.90      3.64 o 
   3   2   6      114.90      126.93      1.78 o 
   4   2   6      610.51      615.84      7.99 o 
   5   2   6      105.17      106.80      1.70 o 
   6   2   6      100.32       96.93      1.68 o 
   7   2   6      100.54       90.96      1.74 o 
   8   2   6       64.43       62.14      1.74 o 
   9   2   6       17.91       17.89      1.10 o 
  10   2   6        2.48        1.92      0.70 o 
  11   2   6       11.66       14.57      1.67 o 
  12   2   6       17.89       17.99      1.47 o 
  13   2   6       15.18       15.81      1.41 o 
  14   2   6        1.70        2.51      1.12 o 
 -14   3   6        3.30       -0.70      1.67 o 
 -13   3   6       24.98       22.72      2.65 o 
 -12   3   6        3.60        1.67      1.53 o 
 -11   3   6        9.08       10.46      0.89 o 
 -10   3   6        1.11        1.03      0.64 o 
  -9   3   6        5.69        6.59      1.19 o 
  -8   3   6       33.33       32.02      1.04 o 
  -7   3   6       60.73       61.62      1.31 o 
  -6   3   6      347.29      339.59      5.21 o 
  -5   3   6       63.60       60.23      1.51 o 
  -4   3   6       21.09       21.18      0.54 o 
  -3   3   6      231.81      242.80      2.25 o 
  -2   3   6     1281.64     1328.81     33.83 o 
  -1   3   6     1572.72     1640.42     17.89 o 
   0   3   6      266.14      262.71      3.22 o 
   1   3   6      776.63      783.94     11.15 o 
   2   3   6      380.64      370.02      4.39 o 
   3   3   6       13.71       12.96      0.33 o 
   4   3   6       13.70       11.67      0.42 o 
   5   3   6      100.16      107.43      1.72 o 
   6   3   6      418.36      414.92      5.05 o 
   7   3   6       18.01       19.99      0.95 o 
   8   3   6       37.13       42.16      2.86 o 
   9   3   6        8.82       10.63      1.00 o 
  10   3   6        0.95        2.40      0.70 o 
  11   3   6       30.67       33.89      1.54 o 
  12   3   6        0.43        1.16      0.80 o 
  13   3   6        3.35        3.73      1.06 o 
  14   3   6       15.08       25.79      2.23 o 
 -14   4   6        3.89        4.60      2.09 o 
 -13   4   6        5.33        3.35      1.95 o 
 -12   4   6       16.79       15.68      1.44 o 
 -11   4   6      127.85      126.26      2.36 o 
 -10   4   6       50.40       52.66      1.42 o 
  -9   4   6       82.15       84.18      1.71 o 
  -8   4   6      214.96      207.67      3.87 o 
  -7   4   6      299.17      313.89      6.76 o 
  -6   4   6       56.09       52.14      1.54 o 
  -5   4   6      167.95      161.75      2.27 o 
  -4   4   6       69.60       62.12      1.47 o 
  -3   4   6        3.66        4.09      0.31 o 
  -2   4   6      112.05      123.57      1.29 o 
  -1   4   6       27.04       29.84      1.53 o 
   0   4   6       29.53       28.66      0.90 o 
   1   4   6       95.68       97.27      1.91 o 
   2   4   6      371.79      375.30      5.58 o 
   3   4   6      214.89      199.10      1.91 o 
   4   4   6      202.87      197.98      2.27 o 
   5   4   6       35.91       35.23      0.75 o 
   6   4   6       72.43       69.03      1.25 o 
   7   4   6      151.44      140.36      2.71 o 
   8   4   6      100.20       96.16      2.24 o 
   9   4   6       24.56       25.47      1.24 o 
  10   4   6       10.11       10.44      1.00 o 
  11   4   6        6.33        6.62      1.05 o 
  12   4   6        4.77        6.75      1.53 o 
  13   4   6       17.08       24.92      1.88 o 
 -13   5   6        1.08        2.79      1.95 o 
 -12   5   6       37.96       39.07      1.98 o 
 -11   5   6       18.54       18.19      1.01 o 
 -10   5   6       41.24       43.91      1.86 o 
  -9   5   6        2.21        2.48      0.84 o 
  -8   5   6       54.82       53.65      1.81 o 
  -7   5   6       78.22       75.95      2.06 o 
  -6   5   6       10.61        6.51      0.63 o 
  -5   5   6       19.55       22.90      1.07 o 
  -4   5   6        9.86       10.47      0.77 o 
  -3   5   6       17.17       17.22      0.54 o 
  -2   5   6       59.52       49.89      0.79 o 
  -1   5   6       20.97       18.15      0.38 o 
   0   5   6       20.64       21.89      0.89 o 
   1   5   6       88.38       83.62      1.81 o 
   2   5   6      162.11      149.02      2.78 o 
   3   5   6      277.13      258.89      2.83 o 
   4   5   6       38.12       38.30      0.80 o 
   5   5   6        6.84        6.50      0.81 o 
   6   5   6       26.38       25.98      0.87 o 
   7   5   6        4.81        4.17      0.56 o 
   8   5   6       13.51       13.53      0.97 o 
   9   5   6        1.43        1.20      0.57 o 
  10   5   6       35.82       34.12      2.23 o 
  11   5   6       23.97       25.83      1.74 o 
  12   5   6        1.65        1.33      0.82 o 
  13   5   6        1.81        2.37      1.12 o 
 -13   6   6        4.80        5.85      2.23 o 
 -12   6   6        3.55        3.31      1.88 o 
 -11   6   6        4.52        3.31      1.00 o 
 -10   6   6       13.09       12.09      1.88 o 
  -9   6   6       11.36       11.51      1.16 o 
  -8   6   6       18.22       20.80      4.04 o 
  -7   6   6        0.20       -0.10      0.44 o 
  -6   6   6        3.22        3.83      0.64 o 
  -5   6   6       95.98       91.64      2.06 o 
  -4   6   6       66.76       66.54      1.36 o 
  -3   6   6       88.38       81.03      2.03 o 
  -2   6   6      114.28      106.27      1.47 o 
  -1   6   6        5.77        6.28      0.72 o 
   0   6   6      135.20      134.62      1.94 o 
   1   6   6      303.10      282.57      2.91 o 
   2   6   6      259.09      244.01      3.12 o 
   3   6   6       83.69       85.66      1.32 o 
   4   6   6       55.06       50.54      1.33 o 
   5   6   6      117.54      107.06      1.87 o 
   6   6   6       13.07       12.04      0.65 o 
   7   6   6        8.57        7.19      0.65 o 
   8   6   6        6.82        7.68      0.73 o 
   9   6   6        2.97        2.65      0.67 o 
  10   6   6        7.17        8.55      1.00 o 
  11   6   6        0.18        0.47      0.77 o 
  12   6   6        0.07        0.71      0.80 o 
 -12   7   6        7.87        9.50      1.43 o 
 -11   7   6        0.15       -0.09      0.82 o 
 -10   7   6        4.02        4.18      0.97 o 
  -9   7   6        7.51        7.62      1.25 o 
  -8   7   6        6.67        8.67      0.98 o 
  -7   7   6       25.69       23.37      2.02 o 
  -6   7   6       23.09       23.50      1.32 o 
  -5   7   6       19.21       18.70      0.91 o 
  -4   7   6       24.84       21.04      1.31 o 
  -3   7   6       17.24       14.60      0.93 o 
  -2   7   6      116.81      112.55      2.20 o 
  -1   7   6      113.11      107.21      1.80 o 
   0   7   6       79.66       82.04      1.49 o 
   1   7   6      179.07      158.18      2.33 o 
   2   7   6       65.82       64.34      1.43 o 
   3   7   6       64.46       58.81      1.24 o 
   4   7   6       32.77       30.17      0.91 o 
   5   7   6       22.82       24.86      0.86 o 
   6   7   6       20.29       17.87      0.81 o 
   7   7   6        2.55        2.38      0.47 o 
   8   7   6        6.74        6.66      0.73 o 
   9   7   6        6.29        8.69      0.97 o 
  10   7   6       30.40       36.53      3.28 o 
  11   7   6       28.47       34.32      2.51 o 
 -11   8   6        8.25       10.05      1.46 o 
 -10   8   6        2.69        3.54      1.05 o 
  -9   8   6       20.02       25.15      1.22 o 
  -8   8   6        9.16        9.13      1.13 o 
  -7   8   6       13.85       16.35      1.23 o 
  -6   8   6        4.75        4.60      0.98 o 
  -5   8   6       66.58       62.82      1.77 o 
  -4   8   6        5.00        3.08      1.05 o 
  -3   8   6      103.68       98.43      3.00 o 
  -2   8   6       31.26       30.62      1.67 o 
  -1   8   6        3.89        3.39      0.84 o 
   0   8   6       48.68       44.35      2.72 o 
   1   8   6       60.65       61.30      2.02 o 
   2   8   6        9.98        9.66      1.25 o 
   3   8   6        8.35        9.82      0.67 o 
   4   8   6       53.27       50.92      1.52 o 
   5   8   6       15.94       16.92      0.81 o 
   6   8   6       13.61       13.86      1.88 o 
   7   8   6       19.37       19.38      1.53 o 
   8   8   6        6.28        6.55      1.74 o 
   9   8   6       20.80       28.25      1.81 o 
  10   8   6        2.74        2.43      1.25 o 
 -10   9   6        8.31       12.71      1.43 o 
  -9   9   6        9.16       13.24      1.33 o 
  -8   9   6       34.21       40.42      2.51 o 
  -7   9   6        8.00        6.69      1.25 o 
  -6   9   6       13.52       17.56      1.67 o 
  -5   9   6       15.24       13.80      1.39 o 
  -4   9   6        8.27        7.67      1.39 o 
  -3   9   6       31.89       28.71      1.67 o 
  -2   9   6        2.27        1.69      0.54 o 
  -1   9   6       15.86       16.61      2.23 o 
   0   9   6       57.87       58.50      3.21 o 
   1   9   6       14.19       12.16      0.93 o 
   2   9   6        3.30        3.35      0.84 o 
   3   9   6        3.23        3.64      0.64 o 
   4   9   6       16.86       17.24      1.81 o 
   5   9   6       18.51       21.50      1.21 o 
   6   9   6       29.44       29.61      1.41 o 
   7   9   6       10.36       15.05      1.10 o 
   8   9   6        2.45        1.67      0.69 o 
   9   9   6       15.26       15.05      1.53 o 
  -9  10   6        3.27        2.79      0.93 o 
  -8  10   6        1.34        1.81      1.25 o 
  -7  10   6       25.88       25.23      2.09 o 
  -6  10   6       14.44       15.61      1.81 o 
  -5  10   6        5.50        6.27      1.25 o 
  -4  10   6       11.77       10.18      1.53 o 
  -3  10   6        1.32        2.65      0.98 o 
  -2  10   6       15.40       15.19      1.53 o 
  -1  10   6        4.73        4.32      0.98 o 
   0  10   6        7.08        6.41      1.12 o 
   1  10   6        9.24       11.57      1.39 o 
   2  10   6        1.52        1.25      0.84 o 
   3  10   6        0.98        2.67      0.67 o 
   4  10   6        8.86       11.53      1.10 o 
   5  10   6       38.56       40.36      1.64 o 
   6  10   6        6.52        7.36      1.67 o 
   7  10   6        9.01       14.36      1.53 o 
   8  10   6        8.02        7.95      1.39 o 
  -7  11   6        4.18        5.72      1.39 o 
  -6  11   6        0.32        0.98      1.12 o 
  -5  11   6        5.09        5.99      1.39 o 
  -4  11   6        7.02        6.13      1.25 o 
  -3  11   6        2.19        3.76      1.12 o 
  -2  11   6        2.13        2.51      0.98 o 
  -1  11   6        9.03       13.80      1.53 o 
   0  11   6       17.65       19.65      1.67 o 
   1  11   6        6.99        5.44      1.12 o 
   2  11   6        1.77        2.04      0.84 o 
   3  11   6        0.50        0.24      1.25 o 
   4  11   6        0.99        0.31      0.64 o 
   5  11   6       10.93       15.19      1.67 o 
   6  11   6        4.62        4.32      1.12 o 
  -4  12   6       13.52       16.73      1.95 o 
  -3  12   6        3.77        4.04      1.25 o 
  -2  12   6        4.21        5.44      1.25 o 
  -1  12   6        3.76        2.51      1.12 o 
   0  12   6       10.32       13.10      1.67 o 
   1  12   6        5.82        5.30      1.25 o 
   2  12   6        1.79        3.48      1.12 o 
   3  12   6        4.60        4.60      1.25 o 
  -3 -11   7        1.19        0.00      1.12 o 
  -2 -11   7        8.55        9.48      1.81 o 
  -1 -11   7        0.33       -0.14      0.98 o 
   0 -11   7       17.00       21.19      2.23 o 
   1 -11   7       15.63       18.68      2.09 o 
   2 -11   7        9.28       13.10      1.81 o 
   3 -11   7        7.85        5.72      1.53 o 
  -6 -10   7       10.01       10.32      1.95 o 
  -5 -10   7       18.87       18.82      2.23 o 
  -4 -10   7       11.05        9.34      1.67 o 
  -3 -10   7        2.22        1.81      1.12 o 
  -2 -10   7        6.90        8.08      1.53 o 
  -1 -10   7       14.43       16.31      1.95 o 
   0 -10   7       18.80       22.30      2.09 o 
   1 -10   7        0.64        1.39      0.98 o 
   2 -10   7        5.76        6.55      1.39 o 
   3 -10   7        6.83        6.97      1.39 o 
  -8  -9   7       34.42       34.01      2.79 o 
  -7  -9   7        1.95        3.62      1.25 o 
  -6  -9   7        2.94        3.62      1.25 o 
  -5  -9   7        2.36        2.23      1.12 o 
  -4  -9   7        0.60        0.56      0.98 o 
  -3  -9   7        2.28        0.84      0.98 o 
  -2  -9   7        5.34        3.62      1.25 o 
  -1  -9   7       13.07       14.36      1.81 o 
   0  -9   7        7.82        7.33      1.25 o 
   1  -9   7        0.12        0.28      0.54 o 
   2  -9   7        6.04        4.34      1.12 o 
   3  -9   7       13.65       12.68      1.53 o 
   4  -9   7       13.36       12.68      1.67 o 
 -10  -8   7        1.17        1.95      1.25 o 
  -9  -8   7       19.53       21.75      2.23 o 
  -8  -8   7        0.02        0.28      0.98 o 
  -7  -8   7        3.65        2.93      1.12 o 
  -6  -8   7       12.82       12.68      1.81 o 
  -5  -8   7        4.28        3.34      0.84 o 
  -4  -8   7       14.53       14.33      2.79 o 
  -3  -8   7       20.70       15.90      1.00 o 
  -2  -8   7       12.93       12.64      1.74 o 
  -1  -8   7       69.22       65.51      1.88 o 
   0  -8   7       17.42       19.40      2.23 o 
   1  -8   7        2.53        1.12      0.84 o 
   2  -8   7        2.51        2.79      0.98 o 
   3  -8   7       18.99       19.10      1.67 o 
   4  -8   7        2.21        1.81      0.84 o 
 -11  -7   7        3.11        2.65      1.25 o 
 -10  -7   7        5.87        5.85      1.53 o 
  -9  -7   7        3.22        2.37      1.12 o 
  -8  -7   7        6.87        6.99      0.84 o 
  -7  -7   7       31.28       33.07      1.31 o 
  -6  -7   7       57.24       57.16      1.73 o 
  -5  -7   7       22.55       23.54      1.16 o 
  -4  -7   7       82.72       82.33      2.04 o 
  -3  -7   7      212.49      207.43      3.78 o 
  -2  -7   7      133.91      125.34      2.71 o 
  -1  -7   7       20.81       13.80      1.53 o 
   0  -7   7       10.40       11.29      1.05 o 
   1  -7   7        3.53        4.62      0.69 o 
   2  -7   7       29.22       28.99      1.95 o 
   3  -7   7       97.44       84.89      3.35 o 
 -12  -6   7       38.23       40.98      3.07 o 
 -11  -6   7       26.06       30.11      2.51 o 
 -10  -6   7       11.25        9.48      1.81 o 
  -9  -6   7        3.54        4.73      0.77 o 
  -8  -6   7        6.95        7.24      0.80 o 
  -7  -6   7       32.60       29.41      1.24 o 
  -6  -6   7       40.44       43.15      1.23 o 
  -5  -6   7       78.55       75.88      1.70 o 
  -4  -6   7      171.64      183.56      2.91 o 
  -3  -6   7       93.35       87.30      2.45 o 
  -2  -6   7       62.32       62.66      2.02 o 
  -1  -6   7       37.09       35.84      1.19 o 
   0  -6   7       10.93        9.22      1.61 o 
   1  -6   7      138.72      134.40      2.91 o 
   2  -6   7      382.02      367.84      7.74 o 
   3  -6   7      290.90      268.05      6.83 o 
 -12  -5   7        6.84        6.27      1.67 o 
 -11  -5   7       46.41       50.46      3.21 o 
 -10  -5   7       60.24       62.73      3.35 o 
  -9  -5   7       10.21       11.67      1.53 o 
  -8  -5   7       10.54       12.26      0.91 o 
  -7  -5   7      151.86      145.96      2.95 o 
  -6  -5   7       58.55       62.08      1.47 o 
  -5  -5   7      155.36      159.16      2.60 o 
  -4  -5   7       16.14       14.23      0.80 o 
  -3  -5   7      197.14      193.29      3.03 o 
  -2  -5   7       52.01       51.45      1.31 o 
  -1  -5   7      263.27      266.57      3.82 o 
   0  -5   7       78.90       83.22      1.76 o 
   1  -5   7       23.59       23.17      0.95 o 
   2  -5   7       66.80       61.31      1.57 o 
   3  -5   7      155.91      144.25      2.61 o 
   4  -5   7      116.75      107.61      3.76 o 
 -13  -4   7        9.81       10.59      1.95 o 
 -12  -4   7        5.00        2.79      1.39 o 
 -11  -4   7        3.73        2.65      1.25 o 
 -10  -4   7      100.52      101.10      2.47 o 
  -9  -4   7        0.52        0.60      0.54 o 
  -8  -4   7      234.37      230.37      7.25 o 
  -7  -4   7      274.97      272.78      8.50 o 
  -6  -4   7      139.63      137.35      2.29 o 
  -5  -4   7       20.28       21.44      0.83 o 
  -4  -4   7      107.10      101.16      2.38 o 
  -3  -4   7       11.42        9.04      0.83 o 
  -2  -4   7        3.07        4.14      1.27 o 
  -1  -4   7       47.45       41.91      0.97 o 
   0  -4   7       15.48       22.21      0.72 o 
   1  -4   7      180.43      176.48      2.76 o 
   2  -4   7       18.79       17.75      0.82 o 
   3  -4   7       33.84       32.14      1.37 o 
   4  -4   7       21.30       19.36      1.53 o 
   5  -4   7       30.47       29.69      1.67 o 
   6  -4   7       13.95       12.27      1.39 o 
   7  -4   7       27.62       25.37      1.67 o 
   8  -4   7       48.44       43.63      2.23 o 
 -13  -3   7        1.43        0.98      1.39 o 
 -12  -3   7       15.25       13.10      2.09 o 
 -11  -3   7       18.37       17.28      2.09 o 
 -10  -3   7       11.36       13.14      0.93 o 
  -9  -3   7       74.66       70.55      1.98 o 
  -8  -3   7       33.04       34.64      1.34 o 
  -7  -3   7        2.74        2.48      0.64 o 
  -6  -3   7       42.51       43.88      1.11 o 
  -5  -3   7      140.54      158.23      2.08 o 
  -4  -3   7       29.40       29.79      0.94 o 
  -3  -3   7       15.09       14.67      0.85 o 
  -2  -3   7       86.28      101.45      1.81 o 
  -1  -3   7      344.06      322.51      4.22 o 
   0  -3   7     1347.84     1353.36     14.90 o 
   1  -3   7      142.65      149.22      2.32 o 
   2  -3   7      135.30      130.65      2.85 o 
   3  -3   7      124.74      123.24      2.65 o 
   4  -3   7       19.50       20.63      1.06 o 
   5  -3   7       17.68       18.29      1.25 o 
   6  -3   7       38.01       39.73      1.95 o 
   7  -3   7       19.11       18.82      1.53 o 
   8  -3   7       16.46       16.17      1.39 o 
   9  -3   7        1.07        1.25      0.84 o 
 -14  -2   7        9.87       10.73      2.09 o 
 -13  -2   7        1.00        1.53      1.39 o 
 -12  -2   7       17.41       14.64      2.23 o 
 -11  -2   7        1.76        2.37      1.25 o 
 -10  -2   7       23.78       21.29      1.13 o 
  -9  -2   7      159.23      155.35      3.11 o 
  -8  -2   7       20.08       19.40      0.90 o 
  -7  -2   7       72.26       74.92      1.91 o 
  -6  -2   7      259.14      251.66      3.37 o 
  -5  -2   7       84.56       81.69      1.52 o 
  -4  -2   7      283.34      288.89      5.08 o 
  -3  -2   7      240.56      266.71      3.51 o 
  -2  -2   7      362.51      350.68      3.96 o 
  -1  -2   7       10.64       10.29      0.70 o 
   0  -2   7      303.64      316.18      3.96 o 
   1  -2   7       51.34       44.48      1.02 o 
   2  -2   7      136.86      139.46      2.11 o 
   3  -2   7      176.74      173.45      5.23 o 
   4  -2   7      130.91      130.61      2.65 o 
   5  -2   7      118.12      115.53      2.51 o 
   6  -2   7       65.06       62.86      1.80 o 
   7  -2   7       55.27       61.19      2.37 o 
   8  -2   7       88.36       97.16      3.21 o 
   9  -2   7        9.72       13.10      1.39 o 
  10  -2   7       26.37       26.35      1.81 o 
  11  -2   7        2.25        1.25      0.98 o 
 -14  -1   7        3.05        3.07      1.53 o 
 -13  -1   7        1.60        1.39      1.39 o 
 -12  -1   7       10.10        5.85      1.67 o 
 -11  -1   7       35.57       31.52      2.30 o 
 -10  -1   7       34.67       32.85      2.02 o 
  -9  -1   7       35.22       33.57      1.21 o 
  -8  -1   7       60.69       66.64      1.47 o 
  -7  -1   7        1.84        1.50      0.44 o 
  -6  -1   7      136.52      137.38      2.16 o 
  -5  -1   7      341.92      357.33      4.40 o 
  -4  -1   7      453.75      464.47      5.52 o 
  -3  -1   7      147.42      147.03      1.79 o 
  -2  -1   7      117.86      124.97      1.60 o 
  -1  -1   7       23.27       24.12      1.48 o 
   0  -1   7      138.40      131.17      1.62 o 
   1  -1   7       16.77       18.45      0.58 o 
   2  -1   7       18.42       20.42      1.05 o 
   3  -1   7      105.16      111.70      4.39 o 
   4  -1   7       32.48       30.85      1.53 o 
   5  -1   7       14.21       16.58      1.88 o 
   6  -1   7      103.19       99.51      2.21 o 
   7  -1   7       34.84       31.64      1.67 o 
   8  -1   7      295.52      304.71      6.83 o 
   9  -1   7       33.45       32.62      1.81 o 
  10  -1   7        2.16        1.67      0.84 o 
  11  -1   7        0.75        2.09      0.98 o 
  12  -1   7        2.37        2.09      0.98 o 
 -14   0   7        2.97        1.95      1.67 o 
 -13   0   7       35.38       34.01      2.93 o 
 -12   0   7       25.17       28.71      2.65 o 
 -11   0   7        1.80        2.22      1.05 o 
 -10   0   7        0.36       -0.01      0.52 o 
  -9   0   7       98.25       87.92      3.64 o 
  -8   0   7      270.99      264.26      3.61 o 
  -7   0   7       50.16       47.84      1.19 o 
  -6   0   7       18.29       19.02      0.81 o 
  -5   0   7       72.15       73.93      1.88 o 
  -4   0   7       14.50       15.86      0.51 o 
  -3   0   7       47.22       41.87      0.82 o 
  -2   0   7      227.63      221.50      2.45 o 
  -1   0   7       18.89       17.23      1.16 o 
   0   0   7      243.04      277.80      3.20 o 
   1   0   7      146.48      142.28      2.95 o 
   2   0   7       26.55       25.49      1.05 o 
   3   0   7        0.04        0.32      0.20 o 
   4   0   7       91.88       98.50      2.28 o 
   5   0   7        7.14        8.00      0.59 o 
   6   0   7       97.54       86.32      2.21 o 
   7   0   7      122.13      119.32      3.21 o 
   8   0   7        0.73        0.14      0.70 o 
   9   0   7      184.28      184.83      4.74 o 
  10   0   7       17.54       17.84      1.53 o 
  11   0   7       25.67       26.07      1.95 o 
  12   0   7       10.07       13.66      1.81 o 
  13   0   7       16.03       19.38      1.95 o 
 -14   1   7        3.06        0.98      1.81 o 
 -13   1   7        1.60       -0.28      1.39 o 
 -12   1   7       10.11        4.74      1.67 o 
 -11   1   7       35.63       32.53      1.18 o 
 -10   1   7       34.67       33.23      1.36 o 
  -9   1   7       35.33       33.73      1.41 o 
  -8   1   7       60.55       66.05      1.46 o 
  -7   1   7        1.83        1.89      0.44 o 
  -6   1   7      136.46      140.26      2.10 o 
  -5   1   7      341.75      359.44      5.32 o 
  -4   1   7      453.80      468.23      4.35 o 
  -3   1   7      147.38      146.84      1.55 o 
  -2   1   7      117.81      124.23      1.47 o 
  -1   1   7       23.30       23.40      0.45 o 
   0   1   7      138.60      127.42      2.83 o 
   1   1   7       16.71       17.48      0.52 o 
   2   1   7       18.39       20.95      0.85 o 
   3   1   7      105.09      114.47      3.56 o 
   4   1   7       32.55       30.12      0.77 o 
   5   1   7       14.20       15.29      0.67 o 
   6   1   7      103.22       99.42      1.76 o 
   7   1   7       34.87       33.41      1.24 o 
   8   1   7      295.76      312.38      4.96 o 
   9   1   7       33.56       32.48      1.81 o 
  10   1   7        2.17        2.09      0.84 o 
  11   1   7        0.75        1.39      0.84 o 
  12   1   7        2.39        2.79      0.98 o 
  13   1   7        0.87        0.42      0.98 o 
 -14   2   7        9.84       10.32      2.37 o 
 -13   2   7        1.00       -0.98      1.53 o 
 -12   2   7       17.37       14.78      2.51 o 
 -11   2   7        1.76        1.41      0.53 o 
 -10   2   7       23.74       22.36      1.43 o 
  -9   2   7      159.09      157.46      2.51 o 
  -8   2   7       20.09       18.55      1.06 o 
  -7   2   7       72.29       76.37      1.53 o 
  -6   2   7      259.38      247.61      4.08 o 
  -5   2   7       84.53       85.97      1.81 o 
  -4   2   7      283.18      285.12      3.61 o 
  -3   2   7      240.50      268.51      2.78 o 
  -2   2   7      362.84      346.72      3.51 o 
  -1   2   7       10.69        9.14      0.39 o 
   0   2   7      303.35      313.32      4.01 o 
   1   2   7       51.36       45.12      0.83 o 
   2   2   7      136.81      138.55      1.95 o 
   3   2   7      176.78      179.54      2.37 o 
   4   2   7      131.11      132.74      2.29 o 
   5   2   7      118.08      115.17      1.86 o 
   6   2   7       65.05       62.15      1.31 o 
   7   2   7       55.26       60.91      1.74 o 
   8   2   7       88.40       97.00      2.24 o 
   9   2   7        9.71       11.76      1.03 o 
  10   2   7       26.42       27.29      1.88 o 
  11   2   7        2.25        3.21      0.98 o 
  12   2   7       17.96       20.07      1.81 o 
  13   2   7       11.42       15.61      1.81 o 
 -14   3   7       13.57       13.52      2.51 o 
 -13   3   7        1.42       -0.28      1.53 o 
 -12   3   7       15.27       17.93      2.58 o 
 -11   3   7       18.36       20.27      0.99 o 
 -10   3   7       11.38       13.14      0.86 o 
  -9   3   7       74.55       74.62      1.59 o 
  -8   3   7       32.93       37.14      1.74 o 
  -7   3   7        2.75        3.29      0.77 o 
  -6   3   7       42.52       46.10      2.09 o 
  -5   3   7      140.49      154.71      2.80 o 
  -4   3   7       29.36       26.74      1.00 o 
  -3   3   7       15.13       15.17      0.53 o 
  -2   3   7       86.40      100.39      1.43 o 
  -1   3   7      344.13      325.60      3.85 o 
   0   3   7     1348.16     1335.10     26.62 o 
   1   3   7      142.72      147.48      4.04 o 
   2   3   7      135.29      133.63      3.00 o 
   3   3   7      124.79      123.50      1.83 o 
   4   3   7       19.45       22.13      0.71 o 
   5   3   7       17.72       17.49      0.69 o 
   6   3   7       37.96       37.73      1.13 o 
   7   3   7       19.09       19.17      1.46 o 
   8   3   7       16.48       18.27      1.10 o 
   9   3   7        1.07        1.84      0.59 o 
  10   3   7       22.86       24.01      1.34 o 
  11   3   7        5.89        4.42      1.53 o 
  12   3   7        6.07        8.36      1.39 o 
  13   3   7        0.11        0.42      0.98 o 
 -13   4   7        9.82       13.94      2.51 o 
 -12   4   7        5.01        5.03      1.60 o 
 -11   4   7        3.72        3.81      0.61 o 
 -10   4   7      100.50       99.99      5.16 o 
  -9   4   7        0.52        0.06      0.70 o 
  -8   4   7      234.33      231.81      4.17 o 
  -7   4   7      275.09      271.92      4.56 o 
  -6   4   7      139.70      141.60      2.74 o 
  -5   4   7       20.28       22.23      1.00 o 
  -4   4   7      107.17      103.96      2.00 o 
  -3   4   7       11.42        9.50      0.91 o 
  -2   4   7        3.08        2.61      0.22 o 
  -1   4   7       47.52       40.70      1.67 o 
   0   4   7       15.48       21.05      1.25 o 
   1   4   7      180.51      169.50      4.60 o 
   2   4   7       18.87       18.30      1.39 o 
   3   4   7       33.84       31.01      0.50 o 
   4   4   7       21.33       18.30      0.64 o 
   5   4   7       30.49       26.19      0.93 o 
   6   4   7       13.94       13.86      0.82 o 
   7   4   7       27.60       25.30      1.10 o 
   8   4   7       48.42       39.67      1.41 o 
   9   4   7       17.03       17.91      1.39 o 
  10   4   7        7.92        7.05      2.51 o 
  11   4   7        2.31        2.85      0.80 o 
  12   4   7       12.68       19.36      1.50 o 
  13   4   7        0.13        0.56      0.98 o 
 -13   5   7       19.30       18.54      2.93 o 
 -12   5   7        6.83        9.42      1.27 o 
 -11   5   7       46.45       53.32      2.23 o 
 -10   5   7       60.24       62.54      2.14 o 
  -9   5   7       10.20       13.10      1.24 o 
  -8   5   7       10.54        9.63      0.97 o 
  -7   5   7      151.95      148.41      3.00 o 
  -6   5   7       58.63       62.92      2.02 o 
  -5   5   7      155.51      160.01      2.33 o 
  -4   5   7       16.14       14.91      1.12 o 
  -3   5   7      197.31      187.76      4.04 o 
  -2   5   7       51.96       50.65      1.10 o 
  -1   5   7      263.24      255.53      4.13 o 
   0   5   7       78.92       83.91      1.81 o 
   1   5   7       23.54       21.55      2.16 o 
   2   5   7       66.71       63.81      1.54 o 
   3   5   7      155.78      144.46      1.81 o 
   4   5   7      116.80      110.65      1.75 o 
   5   5   7        5.08        4.72      0.55 o 
   6   5   7       38.80       38.75      1.24 o 
   7   5   7       35.02       35.78      1.95 o 
   8   5   7       10.02        9.01      1.32 o 
   9   5   7       19.00       21.93      1.32 o 
  10   5   7        5.43        7.03      2.37 o 
  11   5   7        9.55        9.60      1.46 o 
  12   5   7       11.54       10.21      1.21 o 
 -13   6   7        3.17        7.39      1.53 o 
 -12   6   7       38.26       40.22      2.08 o 
 -11   6   7       26.07       30.76      3.62 o 
 -10   6   7       11.24        9.54      1.23 o 
  -9   6   7        3.55        3.35      0.80 o 
  -8   6   7        6.96        6.17      0.87 o 
  -7   6   7       32.55       30.53      1.81 o 
  -6   6   7       40.49       41.42      1.38 o 
  -5   6   7       78.53       77.78      2.51 o 
  -4   6   7      171.53      177.73      4.18 o 
  -3   6   7       93.39       84.26      1.77 o 
  -2   6   7       62.25       58.58      1.41 o 
  -1   6   7       37.09       34.20      0.81 o 
   0   6   7       10.91        8.53      1.60 o 
   1   6   7      138.50      124.91      2.54 o 
   2   6   7      382.21      360.15      9.69 o 
   3   6   7      291.01      280.95      4.06 o 
   4   6   7       28.49       29.03      0.93 o 
   5   6   7       15.28       13.74      0.87 o 
   6   6   7        4.44        3.46      0.55 o 
   7   6   7        9.89       10.80      0.82 o 
   8   6   7        7.35        9.11      1.53 o 
   9   6   7       12.40       12.18      1.00 o 
  10   6   7       17.68       20.11      1.46 o 
  11   6   7       20.36       19.55      1.34 o 
  12   6   7        8.45        8.64      1.53 o 
 -12   7   7        4.87        7.39      1.53 o 
 -11   7   7        3.12        4.18      1.25 o 
 -10   7   7        5.88        3.62      1.12 o 
  -9   7   7        3.20        4.60      1.12 o 
  -8   7   7        6.88        5.85      1.12 o 
  -7   7   7       31.28       32.50      1.38 o 
  -6   7   7       57.15       58.82      2.37 o 
  -5   7   7       22.49       21.47      1.53 o 
  -4   7   7       82.63       75.40      1.82 o 
  -3   7   7      212.44      200.42      3.39 o 
  -2   7   7      134.01      123.53      3.14 o 
  -1   7   7       20.82       15.80      1.05 o 
   0   7   7       10.42       10.98      0.61 o 
   1   7   7        3.53        3.64      0.45 o 
   2   7   7       29.20       25.53      0.82 o 
   3   7   7       97.41       88.04      1.56 o 
   4   7   7      122.56      117.32      1.89 o 
   5   7   7        1.33        0.94      0.39 o 
   6   7   7        7.38       10.30      0.66 o 
   7   7   7        7.62        7.67      0.87 o 
   8   7   7        4.30        5.53      0.77 o 
   9   7   7       23.42       29.35      1.44 o 
  10   7   7        4.20        4.14      2.30 o 
  11   7   7        0.39        0.98      0.98 o 
 -11   8   7        1.40        2.65      1.25 o 
 -10   8   7        1.17        1.67      1.12 o 
  -9   8   7       19.55       22.72      1.95 o 
  -8   8   7        0.02       -0.10      1.25 o 
  -7   8   7        3.66        2.65      0.98 o 
  -6   8   7       12.84       11.71      1.53 o 
  -5   8   7        4.27        3.35      0.84 o 
  -4   8   7       14.52       13.07      0.93 o 
  -3   8   7       20.66       15.43      0.93 o 
  -2   8   7       12.87       12.41      0.87 o 
  -1   8   7       69.21       64.70      1.61 o 
   0   8   7       17.44       18.31      1.12 o 
   1   8   7        2.54        1.95      0.46 o 
   2   8   7        2.51        2.84      0.46 o 
   3   8   7       18.94       18.93      0.81 o 
   4   8   7        2.19        2.56      0.50 o 
   5   8   7       19.25       19.53      0.92 o 
   6   8   7        3.37        3.66      0.91 o 
   7   8   7        4.57        5.36      0.79 o 
   8   8   7        6.48        6.79      3.00 o 
   9   8   7        0.81        2.62      1.95 o 
  10   8   7        2.32        1.95      0.98 o 
 -10   9   7        3.30        3.48      1.25 o 
  -9   9   7        6.08        7.88      1.46 o 
  -8   9   7       34.46       41.79      1.72 o 
  -7   9   7        1.95        2.23      1.12 o 
  -6   9   7        2.93        2.09      0.98 o 
  -5   9   7        2.37        3.90      0.98 o 
  -4   9   7        0.60        0.98      0.70 o 
  -3   9   7        2.27        1.81      0.84 o 
  -2   9   7        5.33        4.32      0.84 o 
  -1   9   7       13.09       11.99      1.25 o 
   0   9   7        7.80        7.53      1.12 o 
   1   9   7        0.13        0.28      0.56 o 
   2   9   7        6.05        6.27      0.98 o 
   3   9   7       13.62       13.75      0.93 o 
   4   9   7       13.39       14.90      1.32 o 
   5   9   7       33.48       34.31      1.47 o 
   6   9   7       33.18       30.72      2.02 o 
   7   9   7       16.24       15.66      1.10 o 
   8   9   7        0.21        1.00      0.84 o 
   9   9   7        2.87        3.90      1.12 o 
  -8  10   7       10.03       11.29      1.81 o 
  -7  10   7        2.05        2.65      1.25 o 
  -6  10   7       10.00        9.76      1.67 o 
  -5  10   7       18.89       23.42      1.81 o 
  -4  10   7       11.03        9.76      1.53 o 
  -3  10   7        2.22        3.48      0.98 o 
  -2  10   7        6.89        8.36      1.25 o 
  -1  10   7       14.41       16.87      1.39 o 
   0  10   7       18.76       23.28      1.67 o 
   1  10   7        0.63        1.53      0.84 o 
   2  10   7        5.76        7.67      1.25 o 
   3  10   7        6.84        6.84      1.46 o 
   4  10   7        0.47        0.76      0.63 o 
   5  10   7       24.60       26.24      1.44 o 
   6  10   7       10.73       13.86      2.44 o 
   7  10   7       19.92       22.72      1.81 o 
  -6  11   7        3.38        4.04      1.25 o 
  -5  11   7        4.97        4.32      1.25 o 
  -4  11   7       10.16       12.27      1.67 o 
  -3  11   7        1.19       -0.14      0.84 o 
  -2  11   7        8.56        9.90      1.39 o 
  -1  11   7        0.34        1.53      0.84 o 
   0  11   7       17.01       21.75      1.67 o 
   1  11   7       15.62       17.98      1.67 o 
   2  11   7        9.28       12.14      1.13 o 
   3  11   7        7.85        8.45      1.07 o 
   4  11   7        2.02        2.09      0.98 o 
   5  11   7        3.06        4.04      1.12 o 
  -2  12   7       10.92       14.22      1.67 o 
  -1  12   7        2.64        1.81      0.98 o 
   0  12   7        0.85       -0.14      0.98 o 
   1  12   7       11.67       19.51      1.81 o 
  -1 -11   8        6.77        7.39      1.67 o 
   0 -11   8        1.01        3.35      1.39 o 
  -6 -10   8        6.59        6.83      1.53 o 
  -5 -10   8        3.14        3.21      1.25 o 
  -4 -10   8        6.66        5.44      1.53 o 
  -3 -10   8        0.79       -0.56      0.98 o 
  -2 -10   8        9.12        8.92      1.67 o 
  -1 -10   8        6.83        9.76      1.81 o 
   0 -10   8       37.26       39.59      2.79 o 
   1 -10   8        6.73       10.73      1.81 o 
   2 -10   8       10.82        8.22      1.53 o 
   3 -10   8        2.75        1.95      1.12 o 
  -8  -9   8        9.37       13.38      1.95 o 
  -7  -9   8        7.60        9.06      1.67 o 
  -6  -9   8       11.11       12.27      1.95 o 
  -5  -9   8       14.45       12.13      1.81 o 
  -4  -9   8        1.23        2.51      1.12 o 
  -3  -9   8        8.00        7.11      1.39 o 
  -2  -9   8       11.15       12.32      1.00 o 
  -1  -9   8        5.22        6.65      1.05 o 
   0  -9   8        1.00        0.24      0.54 o 
   1  -9   8        5.80        5.16      1.25 o 
   2  -9   8       11.23       13.10      1.67 o 
   3  -9   8        0.47        0.84      0.84 o 
  -9  -8   8       16.04       19.38      2.23 o 
  -8  -8   8        3.25        3.35      1.25 o 
  -7  -8   8        9.32        8.64      1.67 o 
  -6  -8   8        7.19        8.25      0.82 o 
  -5  -8   8        6.56        6.56      0.87 o 
  -4  -8   8       18.69       15.19      1.03 o 
  -3  -8   8       34.65       32.90      1.37 o 
  -2  -8   8       23.22       20.57      1.17 o 
  -1  -8   8       25.84       21.70      1.46 o 
   0  -8   8        6.85        6.83      1.25 o 
   1  -8   8        8.73        8.08      1.25 o 
   2  -8   8       17.54       16.73      1.67 o 
   3  -8   8        7.35        7.67      1.25 o 
 -10  -7   8        9.21        8.92      1.81 o 
  -9  -7   8        3.78        1.53      1.12 o 
  -8  -7   8        0.28       -0.84      0.84 o 
  -7  -7   8       12.95       14.17      1.03 o 
  -6  -7   8        4.47        5.33      0.77 o 
  -5  -7   8       24.66       28.81      1.31 o 
  -4  -7   8        4.50        3.61      0.64 o 
  -3  -7   8       45.70       44.74      1.61 o 
  -2  -7   8        5.80        5.68      1.25 o 
  -1  -7   8       15.66       16.31      1.53 o 
   0  -7   8       15.02       10.18      1.39 o 
   1  -7   8       24.43       20.21      1.67 o 
   2  -7   8        4.39        4.74      1.12 o 
   3  -7   8       32.49       30.39      1.95 o 
 -11  -6   8        3.18        3.90      1.53 o 
 -10  -6   8        6.92        5.44      1.39 o 
  -9  -6   8        6.94        4.04      1.25 o 
  -8  -6   8        0.65        0.28      0.84 o 
  -7  -6   8        3.71        2.42      0.64 o 
  -6  -6   8        0.63        0.91      0.54 o 
  -5  -6   8       35.74       30.97      1.34 o 
  -4  -6   8       31.94       31.76      1.95 o 
  -3  -6   8        6.43        5.02      2.02 o 
  -2  -6   8       28.21       23.84      1.81 o 
  -1  -6   8       86.53       78.20      3.07 o 
   0  -6   8       75.88       76.97      2.06 o 
   1  -6   8       38.96       39.60      1.53 o 
   2  -6   8       65.82       62.10      1.87 o 
   3  -6   8       33.61       29.41      1.95 o 
 -12  -5   8        1.15        1.25      1.25 o 
 -11  -5   8       47.20       48.79      3.07 o 
 -10  -5   8       94.37       97.85      4.32 o 
  -9  -5   8        3.45        2.79      1.12 o 
  -8  -5   8        2.62        3.27      1.12 o 
  -7  -5   8       20.97       17.65      1.10 o 
  -6  -5   8       89.79       86.85      2.93 o 
  -5  -5   8       59.76       62.65      1.52 o 
  -4  -5   8        2.14        1.44      0.48 o 
  -3  -5   8        6.81        8.20      0.97 o 
  -2  -5   8      198.20      191.12      3.88 o 
  -1  -5   8       89.41       89.36      1.87 o 
   0  -5   8       73.51       66.94      1.37 o 
   1  -5   8       15.59       13.92      0.73 o 
   2  -5   8      291.50      284.14      4.73 o 
   3  -5   8       54.45       56.42      3.14 o 
   4  -5   8      142.67      145.53      4.04 o 
   5  -5   8       13.79       17.28      1.53 o 
 -13  -4   8       10.49       11.99      2.09 o 
 -12  -4   8       30.58       32.34      2.79 o 
 -11  -4   8        3.51        1.25      1.25 o 
 -10  -4   8        2.81        3.07      1.25 o 
  -9  -4   8        2.46        2.98      0.67 o 
  -8  -4   8      150.07      147.20      4.88 o 
  -7  -4   8       56.21       54.13      2.09 o 
  -6  -4   8        9.76        7.89      1.39 o 
  -5  -4   8       23.51       19.34      0.91 o 
  -4  -4   8        1.33        0.67      0.39 o 
  -3  -4   8       33.18       32.11      1.09 o 
  -2  -4   8      101.56       97.72      1.92 o 
  -1  -4   8      126.38      135.00      2.35 o 
   0  -4   8      337.12      332.10      4.45 o 
   1  -4   8       89.41       83.73      1.75 o 
   2  -4   8      318.93      322.22      4.38 o 
   3  -4   8       90.83       84.44      2.27 o 
   4  -4   8      160.97      154.31      4.18 o 
   5  -4   8      160.07      157.51      4.18 o 
   6  -4   8       33.89       34.85      1.95 o 
   7  -4   8       15.37       14.91      1.53 o 
   8  -4   8       19.57       16.03      1.67 o 
 -13  -3   8        3.55        4.04      1.53 o 
 -12  -3   8       43.00       46.28      3.07 o 
 -11  -3   8       18.19       14.08      2.09 o 
 -10  -3   8       33.12       34.71      2.51 o 
  -9  -3   8      135.86      135.86      2.91 o 
  -8  -3   8       67.67       70.77      3.42 o 
  -7  -3   8      226.61      247.00      7.82 o 
  -6  -3   8        0.07       -0.08      0.37 o 
  -5  -3   8       36.52       34.55      1.04 o 
  -4  -3   8       65.68       63.83      1.42 o 
  -3  -3   8        2.99        3.77      0.47 o 
  -2  -3   8      413.40      436.71      5.45 o 
  -1  -3   8      304.27      332.09      4.37 o 
   0  -3   8      120.00      127.20      2.16 o 
   1  -3   8      216.15      209.75      3.01 o 
   2  -3   8       81.35       82.62      1.63 o 
   3  -3   8       22.41       18.12      1.08 o 
   4  -3   8       11.78       11.87      1.05 o 
   5  -3   8       47.22       47.95      1.95 o 
   6  -3   8       49.58       53.11      2.37 o 
   7  -3   8       12.52       11.85      1.39 o 
   8  -3   8       67.47       73.18      2.79 o 
   9  -3   8       19.15       18.68      1.67 o 
  10  -3   8        0.09        0.70      0.98 o 
 -13  -2   8        3.12        4.18      1.67 o 
 -12  -2   8        8.31        8.64      1.67 o 
 -11  -2   8        5.72        3.35      1.25 o 
 -10  -2   8        4.49        4.20      0.84 o 
  -9  -2   8       20.89       19.33      1.13 o 
  -8  -2   8       57.96       55.08      2.26 o 
  -7  -2   8       17.27       18.02      0.86 o 
  -6  -2   8      170.51      169.26      3.41 o 
  -5  -2   8       14.47       15.18      1.39 o 
  -4  -2   8       10.48       11.42      0.69 o 
  -3  -2   8      225.29      241.70      3.29 o 
  -2  -2   8      235.25      242.95      2.83 o 
  -1  -2   8      163.97      184.53      2.26 o 
   0  -2   8       45.09       47.93      1.10 o 
   1  -2   8       10.36       11.33      0.68 o 
   2  -2   8       68.08       72.65      1.91 o 
   3  -2   8        0.61        0.61      0.48 o 
   4  -2   8        8.79        9.87      0.84 o 
   5  -2   8        0.61        0.84      0.56 o 
   6  -2   8       13.02       12.55      1.25 o 
   7  -2   8       61.39       65.51      2.51 o 
   8  -2   8       64.03       61.61      2.51 o 
   9  -2   8       19.57       20.91      1.67 o 
  10  -2   8        3.54        3.90      0.98 o 
  11  -2   8        6.92        9.48      1.67 o 
 -14  -1   8        0.41        0.84      1.39 o 
 -13  -1   8       30.46       28.16      2.65 o 
 -12  -1   8       17.04       12.96      2.09 o 
 -11  -1   8       29.76       28.44      2.51 o 
 -10  -1   8       30.80       28.72      1.37 o 
  -9  -1   8       17.38       18.01      0.90 o 
  -8  -1   8      103.77      110.93      4.03 o 
  -7  -1   8       83.01       78.46      2.57 o 
  -6  -1   8       54.54       53.99      1.28 o 
  -5  -1   8      126.12      126.23      2.58 o 
  -4  -1   8      154.57      160.66      2.39 o 
  -3  -1   8       11.82       13.46      0.66 o 
  -2  -1   8      268.73      282.19      3.12 o 
  -1  -1   8        2.69        1.61      0.74 o 
   0  -1   8       51.34       49.00      1.01 o 
   1  -1   8       23.45       24.58      0.70 o 
   2  -1   8      279.28      250.27      8.78 o 
   3  -1   8      132.38      136.16      3.35 o 
   4  -1   8      208.09      221.06      3.82 o 
   5  -1   8       57.67       60.64      1.67 o 
   6  -1   8       11.94       10.87      1.12 o 
   7  -1   8       17.78       20.91      1.53 o 
   8  -1   8      173.67      183.86      4.74 o 
   9  -1   8       58.55       67.88      2.65 o 
  10  -1   8       18.56       18.82      1.67 o 
  11  -1   8        0.21        0.00      0.84 o 
  12  -1   8       33.47       41.26      2.37 o 
  13  -1   8        5.17        6.41      1.39 o 
 -14   0   8        0.36        0.14      1.67 o 
 -13   0   8        0.31       -1.25      1.25 o 
 -12   0   8       10.63        8.92      1.81 o 
 -11   0   8       23.65       22.72      2.37 o 
 -10   0   8       72.00       78.30      1.74 o 
  -9   0   8      165.23      157.85      3.50 o 
  -8   0   8        4.44        3.77      0.57 o 
  -7   0   8       94.39       99.08      3.08 o 
  -6   0   8        3.46        4.03      0.59 o 
  -5   0   8        1.75        1.88      0.49 o 
  -4   0   8       17.64       20.53      0.75 o 
  -3   0   8       10.50       10.37      0.48 o 
  -2   0   8        1.71        1.73      0.23 o 
  -1   0   8       38.17       39.14      1.39 o 
   0   0   8       36.39       23.55      0.87 o 
   1   0   8       99.66      100.90      2.23 o 
   2   0   8       60.71       60.00      2.09 o 
   3   0   8      135.92      133.44      2.72 o 
   4   0   8       19.01       16.27      0.80 o 
   5   0   8       68.84       64.38      1.67 o 
   6   0   8        4.77        5.72      0.98 o 
   7   0   8       44.98       42.93      1.95 o 
   8   0   8      122.21      124.20      3.48 o 
   9   0   8       37.59       42.24      2.09 o 
  10   0   8        0.08        0.84      0.84 o 
  11   0   8        6.89       10.59      1.39 o 
  12   0   8        8.19       12.55      1.67 o 
  13   0   8        4.59        8.08      1.39 o 
 -14   1   8        0.41       -1.39      1.39 o 
 -13   1   8       30.49       31.64      2.79 o 
 -12   1   8       17.07       15.05      2.37 o 
 -11   1   8       29.73       29.21      1.82 o 
 -10   1   8       30.83       29.94      1.52 o 
  -9   1   8       17.43       17.18      0.90 o 
  -8   1   8      103.79      106.23      1.94 o 
  -7   1   8       83.05       76.64      1.57 o 
  -6   1   8       54.45       51.98      1.57 o 
  -5   1   8      126.09      125.51      2.41 o 
  -4   1   8      154.52      160.62      2.71 o 
  -3   1   8       11.82       14.93      0.44 o 
  -2   1   8      268.75      286.20      5.00 o 
  -1   1   8        2.69        0.97      0.33 o 
   0   1   8       51.36       48.80      1.13 o 
   1   1   8       23.47       24.73      0.62 o 
   2   1   8      279.21      249.38      3.88 o 
   3   1   8      132.29      133.62      4.67 o 
   4   1   8      208.08      217.97      3.62 o 
   5   1   8       57.72       59.41      1.57 o 
   6   1   8       11.95       11.01      0.98 o 
   7   1   8       17.76       21.05      1.39 o 
   8   1   8      173.59      179.26      4.60 o 
   9   1   8       58.49       61.19      2.51 o 
  10   1   8       18.58       17.70      1.53 o 
  11   1   8        0.21        0.98      0.84 o 
  12   1   8       33.49       41.26      2.37 o 
  13   1   8        5.17        5.16      1.25 o 
 -14   2   8       13.99       11.57      2.37 o 
 -13   2   8        3.12        0.98      1.67 o 
 -12   2   8        8.31        7.36      1.10 o 
 -11   2   8        5.73        4.01      0.61 o 
 -10   2   8        4.49        4.14      0.60 o 
  -9   2   8       20.89       20.90      0.98 o 
  -8   2   8       57.88       57.57      1.81 o 
  -7   2   8       17.28       15.05      1.03 o 
  -6   2   8      170.48      171.06      3.14 o 
  -5   2   8       14.52       15.70      0.90 o 
  -4   2   8       10.46       11.15      0.98 o 
  -3   2   8      225.19      241.85      6.06 o 
  -2   2   8      235.12      241.60      3.04 o 
  -1   2   8      163.99      182.62      2.42 o 
   0   2   8       45.10       46.46      0.83 o 
   1   2   8       10.36       10.74      0.40 o 
   2   2   8       68.15       73.24      2.16 o 
   3   2   8        0.61        0.48      0.22 o 
   4   2   8        8.78        9.43      0.52 o 
   5   2   8        0.61        1.43      0.32 o 
   6   2   8       13.05       11.29      0.98 o 
   7   2   8       61.45       65.93      2.23 o 
   8   2   8       64.10       60.50      2.23 o 
   9   2   8       19.57       21.33      1.53 o 
  10   2   8        3.52        2.23      0.84 o 
  11   2   8        6.95        5.99      1.12 o 
  12   2   8        2.21        1.12      0.98 o 
  13   2   8       19.06       25.37      2.09 o 
 -13   3   8        3.56        1.67      1.95 o 
 -12   3   8       42.95       52.24      2.18 o 
 -11   3   8       18.23       18.25      1.00 o 
 -10   3   8       33.15       35.82      1.95 o 
  -9   3   8      135.67      129.86      2.94 o 
  -8   3   8       67.58       72.43      2.04 o 
  -7   3   8      226.56      233.69      4.13 o 
  -6   3   8        0.07       -0.03      0.48 o 
  -5   3   8       36.53       34.15      1.53 o 
  -4   3   8       65.66       61.05      1.95 o 
  -3   3   8        3.00        3.76      0.56 o 
  -2   3   8      413.46      430.82     13.31 o 
  -1   3   8      304.32      331.92      3.92 o 
   0   3   8      119.82      124.48      3.48 o 
   1   3   8      215.94      199.33      5.16 o 
   2   3   8       81.28       83.05      1.06 o 
   3   3   8       22.35       19.99      0.71 o 
   4   3   8       11.73       13.78      0.61 o 
   5   3   8       47.21       45.39      1.32 o 
   6   3   8       49.50       55.42      1.47 o 
   7   3   8       12.54       12.79      1.67 o 
   8   3   8       67.52       72.48      2.51 o 
   9   3   8       19.13       19.51      1.39 o 
  10   3   8        0.09       -0.14      0.70 o 
  11   3   8       13.04       19.93      1.67 o 
  12   3   8       14.16       16.45      1.67 o 
  13   3   8        5.59        6.83      1.25 o 
 -13   4   8       10.47       12.80      1.74 o 
 -12   4   8       30.55       32.22      3.42 o 
 -11   4   8        3.51        2.50      1.60 o 
 -10   4   8        2.79        2.39      0.87 o 
  -9   4   8        2.47        1.86      0.72 o 
  -8   4   8      150.08      146.64      4.18 o 
  -7   4   8       56.18       53.94      2.23 o 
  -6   4   8        9.81        9.62      1.12 o 
  -5   4   8       23.46       19.24      1.25 o 
  -4   4   8        1.34        0.70      0.42 o 
  -3   4   8       33.19       34.01      1.25 o 
  -2   4   8      101.54       96.98      1.74 o 
  -1   4   8      126.26      132.84      3.62 o 
   0   4   8      337.01      323.95      7.53 o 
   1   4   8       89.49       83.36      2.79 o 
   2   4   8      318.75      322.69      5.31 o 
   3   4   8       90.86       85.86      1.43 o 
   4   4   8      160.95      150.70      2.24 o 
   5   4   8      160.00      152.09      2.65 o 
   6   4   8       33.88       34.03      1.13 o 
   7   4   8       15.34       16.00      2.23 o 
   8   4   8       19.58       17.01      1.53 o 
   9   4   8        2.34        2.69      1.18 o 
  10   4   8        4.16        4.04      0.98 o 
  11   4   8        3.29        4.04      0.98 o 
  12   4   8       11.38       14.78      1.67 o 
 -13   5   8        5.78        7.67      1.53 o 
 -12   5   8        1.16       -0.70      0.98 o 
 -11   5   8       47.15       51.16      2.65 o 
 -10   5   8       94.25       99.39      3.62 o 
  -9   5   8        3.44        2.93      0.98 o 
  -8   5   8        2.63        1.81      0.84 o 
  -7   5   8       20.90       15.75      1.39 o 
  -6   5   8       89.84       81.13      2.65 o 
  -5   5   8       59.76       66.07      2.23 o 
  -4   5   8        2.14        1.46      0.39 o 
  -3   5   8        6.83        9.06      0.98 o 
  -2   5   8      198.19      182.46      3.90 o 
  -1   5   8       89.30       87.40      2.79 o 
   0   5   8       73.39       66.63      2.51 o 
   1   5   8       15.60       15.61      1.25 o 
   2   5   8      291.25      282.13      6.90 o 
   3   5   8       54.36       56.34      1.26 o 
   4   5   8      142.63      138.44      2.51 o 
   5   5   8       13.76       15.83      0.82 o 
   6   5   8       50.19       46.97      2.72 o 
   7   5   8        4.99        3.83      0.84 o 
   8   5   8        2.83        3.55      1.74 o 
   9   5   8        7.06       10.09      2.79 o 
  10   5   8       16.91       16.84      3.69 o 
  11   5   8        2.97        0.98      0.98 o 
  12   5   8       10.61        8.50      1.53 o 
 -12   6   8        2.02        2.51      1.25 o 
 -11   6   8        3.18        3.21      1.12 o 
 -10   6   8        6.95        4.74      1.25 o 
  -9   6   8        6.94        5.02      1.12 o 
  -8   6   8        0.65        0.28      0.70 o 
  -7   6   8        3.71        3.48      0.84 o 
  -6   6   8        0.63       -0.42      0.70 o 
  -5   6   8       35.75       33.04      1.18 o 
  -4   6   8       31.89       29.97      1.53 o 
  -3   6   8        6.43        5.99      0.98 o 
  -2   6   8       28.24       24.11      1.12 o 
  -1   6   8       86.51       76.28      2.58 o 
   0   6   8       75.84       70.63      4.11 o 
   1   6   8       38.95       38.87      1.31 o 
   2   6   8       65.88       60.40      1.64 o 
   3   6   8       33.68       30.24      0.76 o 
   4   6   8        3.69        4.43      0.57 o 
   5   6   8        5.79        5.66      0.59 o 
   6   6   8       13.19       13.08      1.05 o 
   7   6   8        6.06        8.75      2.51 o 
   8   6   8        4.53        8.14      0.87 o 
   9   6   8        5.61        6.88      2.09 o 
  10   6   8        5.51        7.88      3.42 o 
  11   6   8       10.43       12.27      1.81 o 
 -11   7   8        4.46        5.44      1.39 o 
 -10   7   8        9.21        9.34      1.53 o 
  -9   7   8        3.78        2.37      0.98 o 
  -8   7   8        0.28       -0.84      0.84 o 
  -7   7   8       12.97       12.13      1.53 o 
  -6   7   8        4.46        3.92      0.70 o 
  -5   7   8       24.67       26.21      1.53 o 
  -4   7   8        4.49        4.60      0.84 o 
  -3   7   8       45.62       44.19      1.81 o 
  -2   7   8        5.82        5.97      0.73 o 
  -1   7   8       15.69       15.53      0.80 o 
   0   7   8       15.00       11.94      1.46 o 
   1   7   8       24.41       20.35      1.39 o 
   2   7   8        4.38        4.46      0.56 o 
   3   7   8       32.54       31.52      0.85 o 
   4   7   8       38.63       39.74      0.99 o 
   5   7   8        2.34        2.42      0.46 o 
   6   7   8       12.29       12.69      0.90 o 
   7   7   8        4.80        4.98      0.73 o 
   8   7   8        0.61        0.88      0.57 o 
   9   7   8        3.98        4.19      1.25 o 
  10   7   8        8.95       13.43      1.81 o 
 -10   8   8        2.57        3.62      1.12 o 
  -9   8   8       16.05       15.89      1.81 o 
  -8   8   8        3.24        2.65      1.12 o 
  -7   8   8        9.34       10.05      1.03 o 
  -6   8   8        7.20        7.25      1.25 o 
  -5   8   8        6.54        7.25      1.25 o 
  -4   8   8       18.67       15.61      1.39 o 
  -3   8   8       34.68       32.25      2.23 o 
  -2   8   8       23.23       21.54      0.97 o 
  -1   8   8       25.84       22.16      1.00 o 
   0   8   8        6.83        8.09      0.70 o 
   1   8   8        8.73       10.02      0.77 o 
   2   8   8       17.54       16.13      1.53 o 
   3   8   8        7.35        7.19      0.61 o 
   4   8   8       10.63       12.14      0.71 o 
   5   8   8       10.62        9.41      1.23 o 
   6   8   8       20.11       21.54      1.60 o 
   7   8   8       11.07       13.77      1.46 o 
   8   8   8        1.77        2.19      2.02 o 
   9   8   8        7.17       11.10      3.90 o 
  -9   9   8        9.36       10.32      1.67 o 
  -8   9   8        9.40       11.85      1.18 o 
  -7   9   8        7.61        8.44      1.08 o 
  -6   9   8       11.10       12.27      1.53 o 
  -5   9   8       14.42       14.50      1.53 o 
  -4   9   8        1.23        1.95      0.84 o 
  -3   9   8        8.02        8.92      1.25 o 
  -2   9   8       11.16       12.13      1.25 o 
  -1   9   8        5.23        5.99      1.12 o 
   0   9   8        1.01        1.39      0.70 o 
   1   9   8        5.81        4.46      0.84 o 
   2   9   8       11.22       14.64      1.12 o 
   3   9   8        0.47        0.94      0.54 o 
   4   9   8       26.65       28.33      2.93 o 
   5   9   8        5.63        5.04      1.18 o 
   6   9   8        3.07        4.16      0.70 o 
   7   9   8       14.33       16.60      3.76 o 
   8   9   8        9.12       10.45      1.39 o 
  -7  10   8        2.86        3.62      1.12 o 
  -6  10   8        6.60        5.85      1.25 o 
  -5  10   8        3.15        2.09      0.98 o 
  -4  10   8        6.64        6.13      1.12 o 
  -3  10   8        0.80       -0.56      0.70 o 
  -2  10   8        9.12       11.71      1.39 o 
  -1  10   8        6.83        7.95      1.25 o 
   0  10   8       37.24       37.91      1.81 o 
   1  10   8        6.72        9.90      1.25 o 
   2  10   8       10.82       11.99      1.03 o 
   3  10   8        2.75        2.33      0.67 o 
   4  10   8       11.41       12.58      1.07 o 
   5  10   8        2.25        2.59      0.67 o 
   6  10   8       14.52       16.17      1.53 o 
  -5  11   8        5.98        6.83      1.39 o 
  -4  11   8        2.22        1.12      0.98 o 
  -3  11   8        0.93        0.56      0.84 o 
  -2  11   8        0.05       -0.42      0.84 o 
  -1  11   8        6.77        7.39      1.25 o 
   0  11   8        1.01        0.70      0.84 o 
   1  11   8       12.87       14.08      1.53 o 
   2  11   8        3.82        4.74      0.98 o 
   3  11   8        8.02       10.59      1.39 o 
   4  11   8        3.99        4.18      1.12 o 
  -5 -10   9        2.90        2.65      1.39 o 
  -4 -10   9        0.28        1.12      1.12 o 
  -3 -10   9        0.19       -0.42      0.98 o 
  -2 -10   9        3.62        4.88      1.39 o 
  -1 -10   9       10.42        9.62      1.67 o 
   0 -10   9       13.21       15.47      1.95 o 
   1 -10   9       10.80       13.52      1.95 o 
   2 -10   9       10.13       10.32      1.81 o 
   3 -10   9        6.15        5.72      1.39 o 
  -7  -9   9        7.81        6.69      1.67 o 
  -6  -9   9        1.95        0.70      1.12 o 
  -5  -9   9        8.45        5.30      1.39 o 
  -4  -9   9        0.91        1.95      1.12 o 
  -3  -9   9        0.05       -0.84      0.84 o 
  -2  -9   9        5.75        8.08      1.53 o 
  -1  -9   9        2.14        1.53      1.12 o 
   0  -9   9       29.21       34.71      2.51 o 
   1  -9   9        4.23        6.27      1.25 o 
   2  -9   9        3.98        2.79      1.12 o 
   3  -9   9        5.64        8.78      1.53 o 
  -9  -8   9        1.82        2.65      1.39 o 
  -8  -8   9       26.82       32.20      2.65 o 
  -7  -8   9        4.54        5.99      1.39 o 
  -6  -8   9       14.50       13.80      1.81 o 
  -5  -8   9        7.04        7.11      1.39 o 
  -4  -8   9        5.69        7.53      1.53 o 
  -3  -8   9        1.52       -0.14      0.84 o 
  -2  -8   9       28.59       24.67      2.09 o 
  -1  -8   9       13.76       13.24      1.67 o 
   0  -8   9        6.48        6.27      1.25 o 
   1  -8   9        1.99        0.84      0.84 o 
   2  -8   9        1.07        2.09      0.98 o 
   3  -8   9        0.26        0.56      0.84 o 
 -10  -7   9        5.18        5.16      1.39 o 
  -9  -7   9        2.43        1.81      1.12 o 
  -8  -7   9        0.00       -0.84      0.84 o 
  -7  -7   9        0.80       -0.14      0.84 o 
  -6  -7   9       16.18       15.05      1.81 o 
  -5  -7   9        2.60        2.23      0.98 o 
  -4  -7   9       21.05       18.79      1.17 o 
  -3  -7   9       19.20       15.77      1.07 o 
  -2  -7   9       22.65       18.26      1.81 o 
  -1  -7   9        5.18        3.62      1.12 o 
   0  -7   9        7.33        7.67      1.39 o 
   1  -7   9       13.11       11.71      1.39 o 
   2  -7   9        2.37        3.21      0.98 o 
   3  -7   9        1.49        0.98      0.70 o 
 -11  -6   9       24.56       23.00      2.51 o 
 -10  -6   9       34.42       38.47      2.93 o 
  -9  -6   9        2.71        2.93      1.12 o 
  -8  -6   9        3.43        2.23      0.98 o 
  -7  -6   9       22.22       24.95      2.09 o 
  -6  -6   9        3.46        2.61      0.67 o 
  -5  -6   9        5.43        4.15      0.98 o 
  -4  -6   9       78.83       73.98      2.04 o 
  -3  -6   9       50.20       51.85      2.65 o 
  -2  -6   9       55.55       50.88      2.51 o 
  -1  -6   9       64.98       59.24      2.79 o 
   0  -6   9       22.70       23.14      1.81 o 
   1  -6   9       21.56       25.93      1.81 o 
   2  -6   9       57.96       54.78      2.51 o 
   3  -6   9       77.45       77.64      3.07 o 
 -12  -5   9       24.80       23.98      2.51 o 
 -11  -5   9        6.82        4.74      1.53 o 
 -10  -5   9        2.05        3.07      1.25 o 
  -9  -5   9        8.50        7.67      1.53 o 
  -8  -5   9       41.96       40.42      2.65 o 
  -7  -5   9        8.95        9.81      0.97 o 
  -6  -5   9        0.06       -0.49      0.63 o 
  -5  -5   9        1.79        1.39      0.59 o 
  -4  -5   9       38.99       35.29      1.58 o 
  -3  -5   9      161.23      146.16      2.65 o 
  -2  -5   9      145.46      147.89      3.39 o 
  -1  -5   9       52.31       59.99      2.72 o 
   0  -5   9       32.84       32.39      1.38 o 
   1  -5   9       76.87       73.74      2.07 o 
   2  -5   9      378.99      371.09      7.95 o 
   3  -5   9        5.63        5.57      0.73 o 
   4  -5   9      126.90      120.99      3.76 o 
   5  -5   9       27.07       29.13      1.95 o 
   6  -5   9        9.49        9.20      1.39 o 
 -12  -4   9       17.54       17.15      2.23 o 
 -11  -4   9        3.75        4.04      1.39 o 
 -10  -4   9       13.01       11.99      1.95 o 
  -9  -4   9        0.03       -0.70      0.70 o 
  -8  -4   9       15.91       16.05      1.10 o 
  -7  -4   9      138.58      132.75      6.62 o 
  -6  -4   9       14.93       13.72      0.87 o 
  -5  -4   9       26.94       22.50      1.47 o 
  -4  -4   9      141.70      146.71      2.57 o 
  -3  -4   9       28.54       27.77      1.09 o 
  -2  -4   9      239.03      247.24      3.65 o 
  -1  -4   9      179.83      181.78      2.95 o 
   0  -4   9       64.37       60.41      1.79 o 
   1  -4   9      111.02      110.07      2.15 o 
   2  -4   9      224.55      214.04      3.75 o 
   3  -4   9      101.86      104.82      3.35 o 
   4  -4   9       31.17       33.59      1.81 o 
   5  -4   9       26.44       27.88      1.81 o 
   6  -4   9       13.87       14.50      1.53 o 
   7  -4   9       53.42       56.18      2.51 o 
   8  -4   9        7.73       10.87      1.53 o 
 -13  -3   9        5.25       10.73      1.95 o 
 -12  -3   9        5.78        8.08      1.67 o 
 -11  -3   9       14.68       15.33      2.09 o 
 -10  -3   9       13.86       11.99      1.81 o 
  -9  -3   9       20.07       21.19      1.21 o 
  -8  -3   9      245.48      244.40      4.41 o 
  -7  -3   9       73.30       73.09      1.65 o 
  -6  -3   9       38.43       37.27      1.50 o 
  -5  -3   9       11.45       11.26      0.99 o 
  -4  -3   9        5.37        6.47      0.64 o 
  -3  -3   9       52.33       55.28      1.76 o 
  -2  -3   9      134.31      129.37      2.25 o 
  -1  -3   9       10.15       10.44      0.77 o 
   0  -3   9       31.39       30.43      1.03 o 
   1  -3   9        8.39        8.50      0.67 o 
   2  -3   9       46.05       46.91      1.65 o 
   3  -3   9       33.36       32.90      1.81 o 
   4  -3   9       59.22       58.96      2.37 o 
   5  -3   9       33.71       31.92      1.81 o 
   6  -3   9       58.77       58.96      2.51 o 
   7  -3   9       88.86       88.37      3.07 o 
   8  -3   9        0.59        0.84      0.84 o 
   9  -3   9       12.03       13.24      1.67 o 
  10  -3   9        7.37       10.87      1.53 o 
 -13  -2   9        2.00        0.14      1.39 o 
 -12  -2   9        8.74        9.34      1.81 o 
 -11  -2   9        5.41        5.02      1.39 o 
 -10  -2   9       31.42       31.08      2.37 o 
  -9  -2   9       17.69       16.38      1.59 o 
  -8  -2   9       61.90       67.17      1.60 o 
  -7  -2   9       63.16       67.43      2.18 o 
  -6  -2   9       42.91       41.12      1.38 o 
  -5  -2   9       57.81       60.15      3.55 o 
  -4  -2   9       44.29       41.37      1.12 o 
  -3  -2   9        8.46        8.85      0.71 o 
  -2  -2   9      259.24      266.66      3.62 o 
  -1  -2   9       71.88       66.64      1.45 o 
   0  -2   9       16.75       13.24      1.12 o 
   1  -2   9      206.34      205.77      3.78 o 
   2  -2   9       49.30       48.13      1.60 o 
   3  -2   9        8.39        7.39      1.05 o 
   4  -2   9       79.14       77.78      2.51 o 
   5  -2   9        3.42        3.07      0.84 o 
   6  -2   9       42.66       43.63      1.95 o 
   7  -2   9       11.08        8.78      1.39 o 
   8  -2   9       23.91       23.28      1.67 o 
   9  -2   9       30.05       29.69      1.95 o 
  10  -2   9        8.28        5.85      1.25 o 
  11  -2   9       15.88       17.98      1.81 o 
  12  -2   9        0.57        0.70      1.12 o 
 -13  -1   9        7.75        9.20      1.95 o 
 -12  -1   9       31.67       32.90      2.65 o 
 -11  -1   9        5.36        6.41      1.53 o 
 -10  -1   9        2.66        3.33      0.63 o 
  -9  -1   9       11.78       10.98      0.83 o 
  -8  -1   9       17.59       19.82      1.05 o 
  -7  -1   9      109.53      112.27      2.02 o 
  -6  -1   9       14.29       12.71      0.99 o 
  -5  -1   9       61.32       58.98      1.62 o 
  -4  -1   9       68.89       70.06      1.68 o 
  -3  -1   9      194.12      195.07      3.47 o 
  -2  -1   9      107.21      108.85      2.38 o 
  -1  -1   9        1.41        1.21      0.56 o 
   0  -1   9       87.54       85.60      1.98 o 
   1  -1   9        7.13        5.66      0.70 o 
   2  -1   9       41.78       38.09      3.35 o 
   3  -1   9       74.37       82.12      2.01 o 
   4  -1   9      120.40      125.65      2.68 o 
   5  -1   9        3.75        5.16      0.98 o 
   6  -1   9       49.06       46.42      1.95 o 
   7  -1   9       73.69       73.04      2.65 o 
   8  -1   9       27.59       25.09      1.81 o 
   9  -1   9       99.44      109.00      3.48 o 
  10  -1   9       34.02       38.61      2.23 o 
  11  -1   9       18.93       23.98      1.95 o 
  12  -1   9        0.04        0.70      0.98 o 
 -13   0   9        0.40       -0.84      1.39 o 
 -12   0   9        2.58       -0.42      1.25 o 
 -11   0   9        0.08       -0.06      1.25 o 
 -10   0   9        1.61        0.99      0.51 o 
  -9   0   9        0.92        1.64      0.51 o 
  -8   0   9       24.58       21.30      1.02 o 
  -7   0   9        0.00        0.10      0.45 o 
  -6   0   9      135.85      147.70      2.91 o 
  -5   0   9      326.83      343.46      7.39 o 
  -4   0   9      104.35       98.41      2.93 o 
  -3   0   9       70.58       74.69      1.81 o 
  -2   0   9       99.46      105.07      2.14 o 
  -1   0   9       88.06       81.70      1.84 o 
   0   0   9       40.57       39.76      1.24 o 
   1   0   9       82.64       79.27      1.77 o 
   2   0   9        0.34        0.84      0.37 o 
   3   0   9        8.29       10.99      0.77 o 
   4   0   9       42.97       43.85      2.16 o 
   5   0   9       27.51       26.76      1.39 o 
   6   0   9       35.03       31.92      1.67 o 
   7   0   9      175.08      177.86      4.46 o 
   8   0   9        2.19        0.56      0.70 o 
   9   0   9        5.79        5.16      0.98 o 
  10   0   9       23.67       22.44      1.67 o 
  11   0   9       47.14       60.64      2.79 o 
  12   0   9        4.98        6.41      1.25 o 
 -13   1   9        7.75        5.58      1.81 o 
 -12   1   9       31.61       31.50      2.79 o 
 -11   1   9        5.34        5.80      0.97 o 
 -10   1   9        2.65        3.55      0.59 o 
  -9   1   9       11.80       11.01      0.86 o 
  -8   1   9       17.59       20.11      1.27 o 
  -7   1   9      109.57      111.33      2.46 o 
  -6   1   9       14.26       11.15      1.25 o 
  -5   1   9       61.36       55.34      2.09 o 
  -4   1   9       68.80       73.32      2.37 o 
  -3   1   9      194.07      196.96      4.46 o 
  -2   1   9      107.34      109.29      3.00 o 
  -1   1   9        1.42        2.18      0.36 o 
   0   1   9       87.36       85.52      1.77 o 
   1   1   9        7.11        6.51      0.57 o 
   2   1   9       41.81       39.02      1.53 o 
   3   1   9       74.50       80.20      1.80 o 
   4   1   9      120.49      127.80      2.54 o 
   5   1   9        3.75        3.48      0.70 o 
   6   1   9       49.06       46.98      1.81 o 
   7   1   9       73.70       70.81      2.37 o 
   8   1   9       27.60       26.90      1.67 o 
   9   1   9       99.43      100.36      3.35 o 
  10   1   9       34.04       42.38      2.23 o 
  11   1   9       18.95       21.33      1.67 o 
  12   1   9        0.04       -0.84      0.84 o 
 -13   2   9        2.01       -0.84      1.67 o 
 -12   2   9        8.76        9.60      1.27 o 
 -11   2   9        5.40        2.74      0.90 o 
 -10   2   9       31.42       32.34      2.02 o 
  -9   2   9       17.75       15.75      1.67 o 
  -8   2   9       61.81       69.00      2.65 o 
  -7   2   9       63.22       65.79      2.51 o 
  -6   2   9       42.98       41.26      1.95 o 
  -5   2   9       57.74       57.71      2.09 o 
  -4   2   9       44.33       40.56      1.67 o 
  -3   2   9        8.46        8.92      0.84 o 
  -2   2   9      259.41      257.66      8.50 o 
  -1   2   9       71.88       68.15      1.44 o 
   0   2   9       16.71       15.16      1.53 o 
   1   2   9      206.17      201.04      3.28 o 
   2   2   9       49.27       46.36      1.32 o 
   3   2   9        8.40        8.14      1.12 o 
   4   2   9       79.13       75.84      1.73 o 
   5   2   9        3.39        4.18      0.70 o 
   6   2   9       42.68       41.26      1.67 o 
   7   2   9       11.12       12.55      1.25 o 
   8   2   9       23.96       27.46      1.53 o 
   9   2   9       30.04       32.62      1.81 o 
  10   2   9        8.27       10.45      1.39 o 
  11   2   9       15.92       15.89      1.67 o 
  12   2   9        0.57       -0.28      0.98 o 
 -12   3   9        5.78        6.13      1.39 o 
 -11   3   9       14.69       13.10      1.81 o 
 -10   3   9       13.84       12.27      1.53 o 
  -9   3   9       20.10       18.54      1.67 o 
  -8   3   9      245.48      236.69      5.85 o 
  -7   3   9       73.32       73.04      2.65 o 
  -6   3   9       38.46       33.87      1.67 o 
  -5   3   9       11.45       11.99      1.12 o 
  -4   3   9        5.38        6.83      0.84 o 
  -3   3   9       52.31       56.31      1.81 o 
  -2   3   9      134.41      126.85      2.93 o 
  -1   3   9       10.19       10.51      0.57 o 
   0   3   9       31.35       30.68      1.53 o 
   1   3   9        8.40        8.33      0.48 o 
   2   3   9       46.08       45.45      0.94 o 
   3   3   9       33.39       31.12      0.95 o 
   4   3   9       59.21       58.13      1.67 o 
   5   3   9       33.77       32.20      1.39 o 
   6   3   9       58.73       59.38      1.95 o 
   7   3   9       88.84       83.50      2.65 o 
   8   3   9        0.59       -0.56      0.56 o 
   9   3   9       12.02       11.43      1.25 o 
  10   3   9        7.38        8.22      1.25 o 
  11   3   9        4.54        5.58      1.12 o 
  12   3   9        3.39        3.90      1.12 o 
 -13   4   9        1.36        2.37      1.25 o 
 -12   4   9       17.55       19.93      2.09 o 
 -11   4   9        3.75        4.32      1.25 o 
 -10   4   9       13.04       13.52      1.67 o 
  -9   4   9        0.03        0.00      0.84 o 
  -8   4   9       15.93       14.91      1.53 o 
  -7   4   9      138.63      130.89      3.76 o 
  -6   4   9       14.91       15.33      1.25 o 
  -5   4   9       26.96       25.37      1.39 o 
  -4   4   9      141.83      143.43      3.48 o 
  -3   4   9       28.56       27.88      1.25 o 
  -2   4   9      239.01      250.07      4.88 o 
  -1   4   9      179.81      175.62      2.78 o 
   0   4   9       64.41       61.89      2.37 o 
   1   4   9      110.95      110.40      3.48 o 
   2   4   9      224.63      212.35      3.88 o 
   3   4   9      101.82      103.97      1.69 o 
   4   4   9       31.17       30.43      1.05 o 
   5   4   9       26.39       27.60      1.25 o 
   6   4   9       13.83       14.64      1.12 o 
   7   4   9       53.48       50.88      1.95 o 
   8   4   9        7.72        8.50      1.12 o 
   9   4   9        2.00        2.37      0.70 o 
  10   4   9        2.77        1.95      0.84 o 
  11   4   9       15.88       18.40      1.67 o 
 -12   5   9       24.78       30.67      2.37 o 
 -11   5   9        6.79        6.55      1.39 o 
 -10   5   9        2.05        2.79      1.12 o 
  -9   5   9        8.48        7.81      1.39 o 
  -8   5   9       41.93       43.63      2.09 o 
  -7   5   9        8.95        6.97      1.12 o 
  -6   5   9        0.06       -0.14      0.70 o 
  -5   5   9        1.79        1.25      0.70 o 
  -4   5   9       38.94       35.68      1.53 o 
  -3   5   9      161.35      148.73      3.35 o 
  -2   5   9      145.60      149.88      2.27 o 
   0   5   9       32.86       36.66      1.81 o 
   1   5   9       76.79       73.04      2.79 o 
   2   5   9      378.95      364.86      7.11 o 
   3   5   9        5.65        8.08      1.25 o 
   4   5   9      126.88      118.68      2.17 o 
   5   5   9       27.05       27.90      0.95 o 
   6   5   9        9.48        9.68      0.80 o 
   7   5   9       14.79       15.19      1.12 o 
   8   5   9       16.45       16.73      1.25 o 
   9   5   9        9.01        7.39      1.12 o 
  10   5   9        2.05        2.37      0.84 o 
  11   5   9        5.85        8.08      1.39 o 
 -12   6   9       13.95       15.47      1.95 o 
 -11   6   9       24.60       25.09      2.09 o 
 -10   6   9       34.38       37.22      2.37 o 
  -9   6   9        2.71        1.39      0.98 o 
  -8   6   9        3.42        2.65      0.98 o 
  -7   6   9       22.16       21.75      1.53 o 
  -6   6   9        3.47        3.76      0.84 o 
  -5   6   9        5.43        4.74      0.84 o 
  -4   6   9       78.73       76.32      1.68 o 
  -3   6   9       50.20       51.85      1.81 o 
  -2   6   9       55.57       55.62      1.67 o 
  -1   6   9       65.01       59.80      1.53 o 
   1   6   9       21.59       24.95      1.67 o 
   3   6   9       77.62       74.99      3.07 o 
   4   6   9       61.78       56.25      1.31 o 
   5   6   9        8.61        8.54      1.67 o 
   6   6   9        8.94       10.90      1.95 o 
   7   6   9        2.84        3.73      0.59 o 
   8   6   9        3.39        4.60      0.84 o 
   9   6   9        3.20        1.95      0.84 o 
  10   6   9        1.05        0.56      0.84 o 
 -11   7   9        0.76        1.12      1.12 o 
 -10   7   9        5.18        5.16      1.25 o 
  -9   7   9        2.43        1.53      0.98 o 
  -8   7   9        0.00        0.00      0.84 o 
  -7   7   9        0.79        1.67      0.84 o 
  -6   7   9       16.20       13.24      1.39 o 
  -5   7   9        2.60        1.96      0.49 o 
  -4   7   9       21.01       17.42      1.39 o 
  -3   7   9       19.14       15.61      1.25 o 
  -2   7   9       22.59       21.75      1.12 o 
  -1   7   9        5.17        4.18      0.70 o 
   3   7   9        1.48        1.16      0.49 o 
   4   7   9        1.86        2.11      0.63 o 
   5   7   9        1.46        2.28      0.46 o 
   6   7   9        0.92        0.39      0.49 o 
   7   7   9        1.60        2.22      1.32 o 
   8   7   9        5.18        8.81      2.02 o 
   9   7   9        2.82        2.79      0.84 o 
 -10   8   9        3.84        5.58      1.25 o 
  -9   8   9        1.82        2.79      1.12 o 
  -8   8   9       26.87       29.27      1.95 o 
  -7   8   9        4.52        5.02      1.12 o 
  -6   8   9       14.46       15.40      1.08 o 
  -5   8   9        7.05       10.32      1.39 o 
  -4   8   9        5.69        7.95      1.25 o 
  -3   8   9        1.53        1.67      0.70 o 
  -2   8   9       28.61       25.65      1.39 o 
  -1   8   9       13.73       13.32      1.05 o 
   0   8   9        6.47        7.93      1.88 o 
   1   8   9        2.00        1.85      0.46 o 
   2   8   9        1.07        2.93      0.56 o 
   3   8   9        0.26        1.12      0.37 o 
   4   8   9        8.69        7.47      1.18 o 
   5   8   9        3.73        5.11      1.53 o 
   6   8   9        2.68        3.04      0.84 o 
   7   8   9        6.10        8.65      2.16 o 
   8   8   9        1.99        3.34      1.74 o 
  -8   9   9        4.37        3.62      1.25 o 
  -7   9   9        7.82       10.65      1.13 o 
  -6   9   9        1.96        1.67      0.69 o 
  -5   9   9        8.42        5.85      1.12 o 
  -4   9   9        0.91        0.00      0.84 o 
  -3   9   9        0.05        1.12      0.70 o 
  -2   9   9        5.72        7.95      1.12 o 
  -1   9   9        2.15        1.53      0.70 o 
   0   9   9       29.24       31.64      1.53 o 
   1   9   9        4.22        4.46      0.70 o 
   2   9   9        3.98        3.93      0.84 o 
   3   9   9        5.62        9.01      0.90 o 
   4   9   9        3.41        4.82      1.05 o 
   5   9   9        4.48        6.05      0.80 o 
   6   9   9        2.96        6.08      2.51 o 
   7   9   9        0.71        0.95      1.60 o 
  -6  10   9        4.81        3.48      1.12 o 
  -5  10   9        2.92        2.37      0.98 o 
  -4  10   9        0.27        1.95      0.84 o 
  -3  10   9        0.19        0.28      0.84 o 
  -2  10   9        3.63        3.90      0.84 o 
  -1  10   9       10.42        9.48      1.25 o 
   0  10   9       13.19       14.91      1.39 o 
   1  10   9       10.82       13.38      1.39 o 
   2  10   9       10.14       13.02      1.18 o 
   3  10   9        6.14        5.60      0.84 o 
   4  10   9       12.58       14.25      1.46 o 
   5  10   9       13.48       16.59      1.53 o 
  -3  11   9        1.60        2.09      0.98 o 
  -2  11   9        1.23        0.14      0.84 o 
  -1  11   9        2.09        1.95      0.84 o 
   0  11   9        4.06        3.90      0.98 o 
   1  11   9        3.22        3.76      0.84 o 
   2  11   9        1.82        2.37      0.84 o 
  -3 -10  10        1.32        0.00      1.12 o 
  -2 -10  10        3.39        2.23      1.25 o 
  -1 -10  10        5.14        6.55      1.53 o 
   0 -10  10        3.47        4.18      1.25 o 
   1 -10  10       14.30       13.80      1.95 o 
   2 -10  10        2.64        3.48      1.25 o 
   3 -10  10        6.37        8.78      1.67 o 
  -6  -9  10        2.38        2.09      1.25 o 
  -5  -9  10        6.14        5.02      1.53 o 
  -4  -9  10       11.55       13.24      1.95 o 
  -3  -9  10        0.76        1.12      1.12 o 
  -2  -9  10        4.69        4.88      1.39 o 
  -1  -9  10       15.70       19.65      2.09 o 
   0  -9  10        4.95        6.13      1.39 o 
   1  -9  10       17.07       19.10      1.95 o 
   2  -9  10        3.13        2.65      1.12 o 
   3  -9  10        1.62        1.53      1.12 o 
  -8  -8  10       12.71       16.59      2.23 o 
  -7  -8  10        3.22        3.90      1.39 o 
  -6  -8  10        3.94        2.37      1.12 o 
  -5  -8  10       11.09        6.97      1.53 o 
  -4  -8  10        4.38        4.60      1.39 o 
  -3  -8  10       10.39       12.13      1.81 o 
  -2  -8  10        3.90        2.09      1.12 o 
  -1  -8  10        7.74       10.18      1.53 o 
   0  -8  10        1.13        1.53      0.98 o 
   1  -8  10        0.79        0.84      0.84 o 
   2  -8  10        1.66        2.09      0.98 o 
   3  -8  10        1.63        2.37      1.12 o 
  -9  -7  10       14.50       15.33      2.09 o 
  -8  -7  10       12.87       14.91      1.95 o 
  -7  -7  10        2.51        1.39      1.12 o 
  -6  -7  10        9.91       13.52      1.81 o 
  -5  -7  10        5.69        3.62      1.12 o 
  -4  -7  10        7.84        6.13      1.39 o 
  -3  -7  10       21.62       22.86      1.95 o 
  -2  -7  10        5.13        3.35      0.98 o 
  -1  -7  10        8.48        8.22      1.39 o 
   0  -7  10        0.89        0.98      0.84 o 
   1  -7  10       12.03       13.10      1.53 o 
   2  -7  10        1.71        1.12      0.84 o 
   3  -7  10        2.54        1.12      0.84 o 
 -10  -6  10       18.74       21.33      2.23 o 
  -9  -6  10       38.05       43.91      2.93 o 
  -8  -6  10        7.06        7.95      1.53 o 
  -7  -6  10        8.54        9.06      1.67 o 
  -6  -6  10        4.63        3.21      0.98 o 
  -5  -6  10        0.62       -0.14      0.70 o 
  -4  -6  10        4.93        3.18      1.05 o 
  -3  -6  10       94.32       94.23      3.62 o 
  -2  -6  10       32.81       31.50      2.09 o 
  -1  -6  10        1.59        0.00      0.84 o 
   0  -6  10       10.07       11.15      1.53 o 
   1  -6  10       35.59       33.59      2.09 o 
   2  -6  10       27.21       25.65      1.81 o 
 -11  -5  10       13.44       15.61      2.09 o 
 -10  -5  10       32.73       37.50      2.79 o 
  -9  -5  10       24.09       24.95      2.23 o 
  -8  -5  10        9.85       11.57      1.67 o 
  -7  -5  10        8.03        8.08      1.39 o 
  -6  -5  10        0.20        0.63      0.59 o 
  -5  -5  10       17.18       14.06      1.88 o 
  -4  -5  10        4.53        4.46      1.12 o 
  -3  -5  10       25.52       28.58      1.38 o 
  -2  -5  10        5.87        5.24      0.79 o 
  -1  -5  10       29.23       33.73      1.48 o 
   0  -5  10       12.08        9.25      0.93 o 
   1  -5  10      182.21      171.87      4.74 o 
   2  -5  10      127.66      132.98      4.04 o 
   3  -5  10      123.60      117.79      3.76 o 
   4  -5  10       21.22       21.88      1.81 o 
   5  -5  10       15.64       13.38      1.53 o 
   6  -5  10        8.49       10.32      1.53 o 
 -12  -4  10        3.44        4.46      1.53 o 
 -11  -4  10        0.78        0.84      1.12 o 
 -10  -4  10       19.75       17.98      1.95 o 
  -9  -4  10        3.01        0.70      0.98 o 
  -8  -4  10       22.90       22.16      1.95 o 
  -7  -4  10        3.20        2.77      0.64 o 
  -6  -4  10       46.43       48.78      1.90 o 
  -5  -4  10        0.37        1.01      0.54 o 
  -4  -4  10       15.39       19.05      2.37 o 
  -3  -4  10       35.26       35.53      1.25 o 
  -2  -4  10        8.44        6.32      0.73 o 
  -1  -4  10      388.20      362.82      6.25 o 
   0  -4  10      191.36      189.43      5.16 o 
   1  -4  10      294.17      302.90      7.11 o 
   2  -4  10       68.99       66.35      2.79 o 
   3  -4  10       71.43       67.74      2.79 o 
   4  -4  10        3.92        4.18      0.98 o 
   5  -4  10       17.03       17.56      1.67 o 
   6  -4  10       35.92       35.27      2.09 o 
   7  -4  10       39.32       40.98      2.37 o 
   8  -4  10        1.98        3.35      0.98 o 
 -12  -3  10        1.45        0.84      1.25 o 
 -11  -3  10        1.35       -0.84      0.98 o 
 -10  -3  10        7.05        7.53      1.53 o 
  -9  -3  10        1.68        1.95      0.98 o 
  -8  -3  10      142.77      155.22      3.27 o 
  -7  -3  10       91.63       88.43      2.74 o 
  -6  -3  10       78.87       85.20      2.21 o 
  -5  -3  10       30.68       33.01      1.38 o 
  -4  -3  10        1.42        1.44      0.54 o 
  -3  -3  10       62.67       57.99      2.23 o 
  -2  -3  10      157.66      159.22      3.41 o 
  -1  -3  10       29.78       26.89      1.41 o 
   0  -3  10       41.60       44.78      1.77 o 
   1  -3  10       99.57       91.97      2.44 o 
   2  -3  10        9.49       10.32      1.25 o 
   3  -3  10       10.26       10.32      1.25 o 
   4  -3  10       49.86       46.56      2.09 o 
   5  -3  10       13.34        9.06      1.25 o 
   6  -3  10       31.60       30.81      1.95 o 
   7  -3  10       13.58       12.13      1.53 o 
   8  -3  10       35.38       34.57      2.23 o 
   9  -3  10       20.41       21.19      1.81 o 
  10  -3  10        1.10        0.14      0.98 o 
 -13  -2  10        5.22        4.60      1.67 o 
 -12  -2  10       23.18       25.37      2.51 o 
 -11  -2  10        0.43       -0.98      0.98 o 
 -10  -2  10       10.92       10.87      1.81 o 
  -9  -2  10       45.38       48.18      1.46 o 
  -8  -2  10      115.18      119.60      2.99 o 
  -7  -2  10       23.84       23.21      1.02 o 
  -6  -2  10       97.66       97.23      2.37 o 
  -5  -2  10       10.18        9.06      1.25 o 
  -4  -2  10       12.66       12.96      1.39 o 
  -3  -2  10       86.96       87.22      3.00 o 
  -2  -2  10        1.57        0.44      0.61 o 
  -1  -2  10      132.51      129.28      2.85 o 
   0  -2  10       87.33       87.01      3.48 o 
   1  -2  10       65.62       64.17      1.93 o 
   2  -2  10      114.10      108.98      2.57 o 
   3  -2  10        1.44        2.93      0.70 o 
   4  -2  10        8.19        7.11      1.12 o 
   5  -2  10        0.10       -0.56      0.56 o 
   6  -2  10       31.80       29.83      1.81 o 
   7  -2  10      134.03      137.58      4.04 o 
   8  -2  10       34.90       35.27      2.09 o 
   9  -2  10       46.00       44.74      2.37 o 
  10  -2  10        3.96        3.21      1.12 o 
  11  -2  10       12.04       19.10      1.95 o 
 -13  -1  10        1.21       -1.25      1.25 o 
 -12  -1  10        9.84        7.25      1.67 o 
 -11  -1  10        0.10        0.28      1.12 o 
 -10  -1  10        1.07        0.91      0.91 o 
  -9  -1  10       22.20       21.60      1.03 o 
  -8  -1  10       19.19       19.94      1.95 o 
  -7  -1  10        2.59        1.99      0.64 o 
  -6  -1  10      117.93      124.48      3.76 o 
  -5  -1  10        8.09        8.78      1.12 o 
  -4  -1  10       99.87      106.36      3.35 o 
  -3  -1  10      163.21      171.03      4.32 o 
  -2  -1  10       31.20       33.81      1.67 o 
  -1  -1  10        3.53        1.79      0.70 o 
   0  -1  10       98.10       93.34      2.21 o 
   1  -1  10       93.49       87.68      2.14 o 
   2  -1  10       34.94       32.76      2.09 o 
   3  -1  10       58.34       55.90      2.09 o 
   4  -1  10       50.10       49.34      1.95 o 
   5  -1  10       13.46       14.08      1.25 o 
   6  -1  10       84.36       86.14      2.79 o 
   7  -1  10       71.28       69.28      2.65 o 
   8  -1  10        8.63       10.04      1.39 o 
   9  -1  10        6.73        7.95      1.39 o 
  10  -1  10        0.14       -0.70      0.84 o 
  11  -1  10        4.36        3.48      1.25 o 
  12  -1  10        1.58        1.25      1.12 o 
 -11   0  10       12.85       11.85      1.67 o 
 -10   0  10        2.40        1.95      0.67 o 
  -9   0  10       12.96       11.78      0.97 o 
  -8   0  10       61.19       61.91      1.81 o 
  -7   0  10       16.62       15.33      1.53 o 
  -6   0  10       87.02       88.37      3.07 o 
  -5   0  10      160.91      162.25      4.32 o 
  -4   0  10      299.38      287.01      6.41 o 
  -3   0  10        8.35        9.34      1.12 o 
  -2   0  10       31.88       35.58      1.24 o 
  -1   0  10      244.24      222.41      3.81 o 
   0   0  10        2.34        2.36      0.48 o 
   1   0  10       58.04       63.25      1.67 o 
   2   0  10      174.63      155.13      2.98 o 
   3   0  10      160.78      157.93      3.08 o 
   4   0  10        2.61        5.85      0.98 o 
   5   0  10       24.10       23.00      1.39 o 
   6   0  10       13.76       12.82      1.25 o 
   7   0  10       17.08       15.75      1.39 o 
   8   0  10       15.30       13.24      1.39 o 
   9   0  10        0.18        1.25      0.84 o 
  10   0  10        1.12        1.39      0.84 o 
  11   0  10       12.59       11.01      1.67 o 
  12   0  10        0.15       -0.56      0.98 o 
 -12   1  10        9.83       10.87      1.67 o 
 -11   1  10        0.10       -0.70      0.98 o 
 -10   1  10        1.07        1.18      0.59 o 
  -9   1  10       22.20       22.16      1.81 o 
  -8   1  10       19.22       17.70      1.53 o 
  -7   1  10        2.60        1.81      0.84 o 
  -6   1  10      118.02      124.48      3.62 o 
  -5   1  10        8.10        9.06      1.25 o 
  -4   1  10       99.81      108.87      3.07 o 
  -3   1  10      163.32      172.15      4.18 o 
  -2   1  10       31.17       34.29      1.53 o 
  -1   1  10        3.54        2.09      0.46 o 
   0   1  10       98.29       90.54      1.98 o 
   1   1  10       93.54       84.26      1.88 o 
   2   1  10       34.94       34.33      1.16 o 
   3   1  10       58.37       58.80      1.60 o 
   4   1  10       50.11       50.18      1.81 o 
   5   1  10       13.46       11.15      1.12 o 
   6   1  10       84.42       80.15      2.65 o 
   7   1  10       71.29       71.09      2.51 o 
   8   1  10        8.62        8.50      1.25 o 
   9   1  10        6.69        9.76      1.39 o 
  10   1  10        0.14        0.28      0.84 o 
  11   1  10        4.36        4.88      1.12 o 
  12   1  10        1.58        0.42      0.98 o 
 -12   2  10       23.16       27.32      2.23 o 
 -11   2  10        0.42        0.98      0.98 o 
 -10   2  10       10.94        8.78      1.39 o 
  -9   2  10       45.38       49.34      2.37 o 
  -8   2  10      115.14      119.04      3.76 o 
  -7   2  10       23.82       23.28      1.67 o 
  -6   2  10       97.66       93.95      2.93 o 
  -5   2  10       10.20       11.71      1.25 o 
  -4   2  10       12.66       15.61      1.25 o 
  -3   2  10       86.96       89.07      2.51 o 
  -2   2  10        1.56        0.84      0.56 o 
  -1   2  10      132.66      128.94      2.38 o 
   0   2  10       87.42       82.84      1.77 o 
   1   2  10       65.65       64.08      1.50 o 
   2   2  10      114.11      109.46      2.14 o 
   3   2  10        1.45        1.25      0.56 o 
   4   2  10        8.23        8.50      0.84 o 
   5   2  10        0.10        0.28      0.56 o 
   6   2  10       31.79       28.99      1.53 o 
   7   2  10      134.08      137.02      3.62 o 
   8   2  10       34.88       34.01      1.81 o 
   9   2  10       45.98       46.00      2.09 o 
  10   2  10        3.95        3.48      0.98 o 
  11   2  10       12.04       17.15      1.67 o 
 -13   3  10        1.57        2.37      1.25 o 
 -12   3  10        1.45        0.28      0.98 o 
 -11   3  10        1.35        1.95      1.12 o 
 -10   3  10        7.07        7.11      1.25 o 
  -9   3  10        1.68        0.42      0.84 o 
  -8   3  10      142.73      154.59      4.32 o 
  -7   3  10       91.74       91.16      3.07 o 
  -6   3  10       78.95       80.29      2.65 o 
  -5   3  10       30.66       31.36      1.67 o 
  -4   3  10        1.41        0.56      0.56 o 
  -3   3  10       62.61       58.41      1.81 o 
  -2   3  10      157.49      158.91      3.48 o 
  -1   3  10       29.70       28.44      1.12 o 
   0   3  10       41.59       43.94      2.37 o 
   1   3  10       99.65       90.94      2.16 o 
   2   3  10        9.50        8.71      0.59 o 
   3   3  10       10.24        9.34      0.84 o 
   4   3  10       49.86       48.23      1.53 o 
   5   3  10       13.38       11.85      0.98 o 
   6   3  10       31.64       33.73      1.53 o 
   7   3  10       13.60       12.82      1.12 o 
   8   3  10       35.44       33.59      1.67 o 
   9   3  10       20.43       22.02      1.53 o 
  10   3  10        1.09       -0.14      0.70 o 
  11   3  10        2.91        3.07      1.12 o 
 -12   4  10        3.43        4.74      1.39 o 
 -11   4  10        0.78        0.70      0.98 o 
 -10   4  10       19.71       17.84      1.81 o 
  -9   4  10        2.99        2.09      0.98 o 
  -8   4  10       22.93       24.11      1.67 o 
  -7   4  10        3.22        3.07      0.84 o 
  -6   4  10       46.44       48.09      1.95 o 
  -5   4  10        0.37        0.98      0.70 o 
  -4   4  10       15.41       16.17      1.12 o 
  -3   4  10       35.30       37.22      1.39 o 
  -2   4  10        8.45        6.83      0.84 o 
  -1   4  10      388.22      375.94      6.97 o 
   0   4  10      191.32      187.90      3.76 o 
   1   4  10      294.00      301.23      7.53 o 
   2   4  10       68.85       66.45      2.86 o 
   3   4  10       71.51       66.21      1.81 o 
   4   4  10        3.93        4.18      0.70 o 
   5   4  10       17.06       18.68      1.12 o 
   6   4  10       35.97       36.52      1.53 o 
   7   4  10       39.36       37.08      1.67 o 
   8   4  10        1.97        2.23      0.70 o 
   9   4  10        1.69        2.23      0.84 o 
  10   4  10        0.22       -0.70      0.70 o 
  11   4  10        5.22        5.30      1.12 o 
 -12   5  10        4.63        3.07      1.25 o 
 -11   5  10       13.44       16.03      1.81 o 
 -10   5  10       32.70       36.94      2.23 o 
  -9   5  10       24.06       26.21      1.81 o 
  -8   5  10        9.83       12.82      1.39 o 
  -7   5  10        7.99        5.58      0.98 o 
  -6   5  10        0.20        0.28      0.70 o 
  -5   5  10       17.18       12.82      1.25 o 
  -4   5  10        4.51        5.72      0.98 o 
  -3   5  10       25.51       26.76      1.25 o 
  -2   5  10        5.89        6.41      0.84 o 
   1   5  10      182.23      162.25      4.88 o 
   3   5  10      123.60      109.84      2.37 o 
   4   5  10       21.20       19.38      0.98 o 
   5   5  10       15.65       16.73      0.98 o 
   6   5  10        8.47       10.18      0.98 o 
   7   5  10        0.36        1.39      0.56 o 
   8   5  10        4.07        2.65      0.84 o 
   9   5  10        3.68        3.90      0.84 o 
  10   5  10        2.59        3.62      0.98 o 
 -11   6  10       10.51       10.18      1.67 o 
 -10   6  10       18.71       22.44      1.95 o 
  -9   6  10       38.07       39.03      2.23 o 
  -8   6  10        7.06        8.92      1.39 o 
  -7   6  10        8.56        9.06      1.25 o 
  -6   6  10        4.64        2.51      0.84 o 
  -5   6  10        0.62        0.70      0.70 o 
  -4   6  10        4.91        5.44      0.98 o 
  -3   6  10       94.27       87.26      2.51 o 
  -2   6  10       32.79       30.25      1.25 o 
   2   6  10       27.16       26.76      1.81 o 
   4   6  10       34.65       34.01      1.12 o 
   5   6  10        5.99        5.30      0.84 o 
   6   6  10        4.15        5.02      0.84 o 
   7   6  10        7.28        8.22      0.98 o 
   8   6  10        7.24        7.81      1.12 o 
   9   6  10        4.60        4.04      0.98 o 
 -10   7  10        6.78        8.36      1.53 o 
  -9   7  10       14.49       15.61      1.81 o 
  -8   7  10       12.87       15.19      1.53 o 
  -7   7  10        2.51        2.23      0.84 o 
  -6   7  10        9.91       12.41      1.25 o 
  -5   7  10        5.69        6.27      1.12 o 
  -4   7  10        7.83        7.95      1.12 o 
  -3   7  10       21.66       21.12      0.89 o 
  -2   7  10        5.13        4.60      0.70 o 
  -1   7  10        8.50        7.53      0.84 o 
   2   7  10        1.72        2.09      0.84 o 
   3   7  10        2.52        1.81      0.84 o 
   4   7  10        1.29        2.37      0.37 o 
   5   7  10        1.39        1.53      0.56 o 
   6   7  10        0.77        0.98      0.56 o 
   7   7  10        2.14        1.95      0.70 o 
   8   7  10        0.86       -0.28      0.70 o 
   9   7  10        1.65        1.67      0.84 o 
  -9   8  10       14.87       19.10      1.95 o 
  -8   8  10       12.73       16.31      1.67 o 
  -7   8  10        3.22        1.25      0.98 o 
  -6   8  10        3.94        3.76      0.98 o 
  -5   8  10       11.09       10.60      0.99 o 
  -4   8  10        4.39        3.92      0.91 o 
  -3   8  10       10.37       11.85      1.25 o 
  -2   8  10        3.91        3.76      0.70 o 
  -1   8  10        7.74        7.95      0.98 o 
   2   8  10        1.66        2.51      0.98 o 
   3   8  10        1.63        1.81      0.98 o 
   4   8  10        3.43        3.86      0.50 o 
   5   8  10        3.19        5.51      2.37 o 
   6   8  10        0.82       -0.28      0.56 o 
   7   8  10        2.67        2.37      0.84 o 
  -7   9  10        8.68        7.81      1.39 o 
  -6   9  10        2.39        1.53      0.69 o 
  -5   9  10        6.14        6.84      1.18 o 
  -4   9  10       11.56       11.43      1.39 o 
  -3   9  10        0.76        0.28      0.70 o 
  -2   9  10        4.68        4.60      0.84 o 
  -1   9  10       15.68       16.31      1.25 o 
   0   9  10        4.95        7.53      0.98 o 
   1   9  10       17.06       20.49      1.25 o 
   2   9  10        3.13        3.49      0.61 o 
   3   9  10        1.62        2.12      0.50 o 
   4   9  10        1.02        2.10      0.59 o 
   5   9  10        0.98        1.33      1.18 o 
   6   9  10        7.27       10.20      2.86 o 
  -5  10  10        0.50        0.84      0.98 o 
  -4  10  10       10.42       13.94      1.53 o 
  -3  10  10        1.31        0.84      0.84 o 
  -2  10  10        3.39        3.48      0.84 o 
  -1  10  10        5.13        7.53      1.12 o 
   0  10  10        3.46        2.79      0.70 o 
   1  10  10       14.31       16.03      1.25 o 
   2  10  10        2.65        4.09      0.70 o 
   3  10  10        6.38       10.09      1.53 o 
  -5  -9  11        6.30        8.22      1.67 o 
  -4  -9  11        3.50        2.37      1.25 o 
  -3  -9  11        7.10       10.87      1.81 o 
  -2  -9  11        3.46        4.60      1.39 o 
  -1  -9  11       10.68       13.52      1.95 o 
   0  -9  11        3.38        3.62      1.25 o 
   1  -9  11       23.55       29.55      2.51 o 
  -7  -8  11        7.75        9.62      1.81 o 
  -6  -8  11        2.07        1.39      1.25 o 
  -5  -8  11       29.41       29.69      2.51 o 
  -4  -8  11        1.70        1.25      1.12 o 
  -3  -8  11        0.55       -0.14      0.84 o 
  -2  -8  11        9.58        9.62      1.67 o 
  -1  -8  11        6.96        6.27      1.39 o 
   0  -8  11        1.03        1.12      0.98 o 
  -9  -7  11       11.28       11.71      2.09 o 
  -8  -7  11        3.66        5.58      1.53 o 
  -7  -7  11       16.08       17.42      2.09 o 
  -6  -7  11        0.90        0.28      1.12 o 
  -5  -7  11        8.98       11.15      1.67 o 
  -4  -7  11       10.31        9.34      1.53 o 
  -3  -7  11       13.24       12.55      1.67 o 
  -2  -7  11        0.26        1.25      0.98 o 
 -10  -6  11        3.43        4.32      1.53 o 
  -9  -6  11        0.87        0.42      1.12 o 
  -8  -6  11        6.30        5.72      1.53 o 
  -7  -6  11        0.15       -0.70      0.84 o 
  -6  -6  11        5.21        4.04      1.25 o 
  -5  -6  11        7.64        8.50      1.53 o 
  -4  -6  11        0.66        0.28      0.84 o 
 -11  -5  11        1.86        1.95      1.25 o 
 -10  -5  11        0.92        1.95      1.25 o 
  -9  -5  11        2.04        0.84      1.12 o 
  -8  -5  11        0.49       -0.70      0.84 o 
  -7  -5  11        9.51       14.08      1.81 o 
  -6  -5  11        5.58        4.60      1.12 o 
  -3  -5  11       53.95       51.58      2.65 o 
  -2  -5  11       39.81       43.35      2.51 o 
  -1  -5  11       77.73       78.34      3.21 o 
   0  -5  11       27.37       27.74      2.09 o 
   1  -5  11       30.64       26.07      1.95 o 
   2  -5  11       67.47       65.24      2.79 o 
   3  -5  11      104.12      108.31      3.76 o 
   4  -5  11        6.94        5.85      1.25 o 
   5  -5  11        3.32        3.35      1.12 o 
   6  -5  11        2.06        3.90      1.12 o 
 -11  -4  11        9.74        7.67      1.67 o 
 -10  -4  11        4.84        3.21      1.25 o 
  -9  -4  11       29.91       29.97      2.37 o 
  -6  -4  11       16.48       17.83      1.25 o 
  -5  -4  11        2.00        1.53      0.98 o 
  -4  -4  11        8.12        7.53      1.25 o 
  -3  -4  11       81.49       78.48      3.21 o 
  -2  -4  11        1.33       -0.28      0.84 o 
  -1  -4  11       86.32       87.54      3.21 o 
   0  -4  11        4.41        3.35      0.98 o 
   1  -4  11       45.09       48.51      2.37 o 
   2  -4  11       14.23       14.64      1.53 o 
   3  -4  11       10.03       11.57      1.53 o 
   4  -4  11       19.07       20.35      1.67 o 
   5  -4  11        1.84        1.12      0.84 o 
   6  -4  11        5.22        4.74      1.12 o 
   7  -4  11        0.89        0.98      0.84 o 
   8  -4  11        5.64        3.35      1.12 o 
  -8  -3  11        5.02        4.46      1.25 o 
  -7  -3  11       62.40       63.01      1.96 o 
  -6  -3  11        9.26       11.57      1.53 o 
  -5  -3  11       20.45       22.72      1.81 o 
  -4  -3  11       24.40       28.16      1.95 o 
  -3  -3  11      100.06      105.66      3.48 o 
  -2  -3  11        3.43        3.25      0.82 o 
  -1  -3  11       51.07       47.22      1.86 o 
   0  -3  11        7.69        6.13      1.12 o 
   1  -3  11       49.46       47.67      2.23 o 
   2  -3  11       34.11       33.31      1.81 o 
   3  -3  11       14.24       13.80      1.53 o 
   4  -3  11       49.93       49.21      2.23 o 
   5  -3  11       33.74       31.50      1.95 o 
   6  -3  11       19.42       18.82      1.67 o 
   7  -3  11        4.23        4.60      1.12 o 
   8  -3  11       16.52       19.79      1.81 o 
   9  -3  11        3.43        4.74      1.12 o 
  10  -3  11        0.99        0.14      0.98 o 
  -9  -2  11       50.57       53.94      2.79 o 
  -8  -2  11       29.03       31.46      1.47 o 
  -7  -2  11      118.81      119.18      3.21 o 
  -6  -2  11       20.82       25.37      1.95 o 
  -5  -2  11       70.77       66.35      2.79 o 
  -4  -2  11       89.70       90.88      3.21 o 
  -3  -2  11        4.18        3.21      0.84 o 
  -2  -2  11        9.75       11.46      1.03 o 
  -1  -2  11       48.90       46.07      2.30 o 
   0  -2  11       24.01       22.15      1.31 o 
   1  -2  11       11.07       11.01      1.25 o 
   2  -2  11       37.43       36.80      1.81 o 
   3  -2  11       23.18       17.28      1.53 o 
   4  -2  11       22.50       23.84      1.67 o 
   5  -2  11        5.06        5.16      0.98 o 
   6  -2  11       30.86       28.85      1.81 o 
   7  -2  11        0.52        0.28      0.84 o 
   8  -2  11       32.43       33.73      2.09 o 
   9  -2  11       12.05       11.57      1.53 o 
  10  -2  11        5.62        4.18      1.12 o 
  11  -2  11        5.53        6.41      1.39 o 
 -10  -1  11        3.92        5.02      1.25 o 
  -9  -1  11       16.74       19.01      1.21 o 
  -8  -1  11       47.39       45.93      1.67 o 
  -7  -1  11       14.07       11.99      1.53 o 
  -6  -1  11       58.37       58.82      2.65 o 
  -5  -1  11       20.41       19.65      1.67 o 
  -4  -1  11       25.75       28.58      1.67 o 
  -3  -1  11       32.42       30.39      1.81 o 
  -2  -1  11       53.77       53.81      2.23 o 
  -1  -1  11       12.44       12.68      1.08 o 
   0  -1  11       30.08       29.49      2.02 o 
   1  -1  11      116.44      107.94      2.54 o 
   2  -1  11       16.84       17.15      1.39 o 
   3  -1  11       10.42       12.68      1.25 o 
   4  -1  11      212.90      203.37      5.02 o 
   5  -1  11        3.93        3.90      0.84 o 
   6  -1  11        0.86        1.81      0.84 o 
   7  -1  11       19.62       23.00      1.67 o 
   8  -1  11       26.13       25.79      1.81 o 
   9  -1  11        9.88       10.18      1.53 o 
  10  -1  11       11.20       10.45      1.67 o 
  11  -1  11        8.49        9.06      1.53 o 
 -11   0  11        0.79        0.14      0.98 o 
 -10   0  11        0.84       -0.28      0.98 o 
  -9   0  11        0.26       -0.14      0.98 o 
  -8   0  11       20.14       22.02      1.81 o 
  -7   0  11       10.23        9.48      1.39 o 
  -6   0  11       35.69       34.99      1.95 o 
  -5   0  11        0.63        0.98      0.70 o 
  -4   0  11      190.56      187.06      4.74 o 
  -3   0  11      205.47      196.68      4.74 o 
  -2   0  11        0.90        1.81      0.70 o 
  -1   0  11        7.29        6.88      0.80 o 
   0   0  11       35.71       34.04      1.34 o 
   1   0  11        5.35        6.38      2.44 o 
   2   0  11      359.62      339.00      7.25 o 
   3   0  11       34.94       37.91      1.81 o 
   4   0  11       37.59       35.41      1.67 o 
   5   0  11       55.77       56.04      2.23 o 
   6   0  11       50.55       51.30      2.09 o 
   7   0  11        3.41        3.21      0.84 o 
   8   0  11        2.71        3.62      0.98 o 
   9   0  11       50.35       50.46      2.37 o 
  10   0  11        0.76        1.53      0.98 o 
  11   0  11        6.43        8.08      1.53 o 
 -12   1  11        2.46        2.93      1.25 o 
 -11   1  11        2.77        3.07      1.25 o 
 -10   1  11        3.90        5.99      1.25 o 
  -9   1  11       16.69       15.19      1.67 o 
  -8   1  11       47.36       49.34      2.37 o 
  -7   1  11       14.05       13.38      1.53 o 
  -6   1  11       58.28       58.41      2.37 o 
  -5   1  11       20.34       17.70      1.53 o 
  -4   1  11       25.77       27.32      1.67 o 
  -3   1  11       32.42       31.78      1.67 o 
  -2   1  11       53.84       53.11      1.95 o 
  -1   1  11       12.46       11.71      1.12 o 
   0   1  11       30.08       28.60      1.13 o 
   1   1  11      116.36      106.03      2.31 o 
   2   1  11       16.84       17.42      1.25 o 
   3   1  11       10.42       10.32      1.12 o 
   4   1  11      212.79      206.86      4.74 o 
   5   1  11        3.91        2.51      0.70 o 
   6   1  11        0.85        0.70      0.70 o 
   7   1  11       19.60       21.61      1.53 o 
   8   1  11       26.09       22.86      1.67 o 
   9   1  11        9.85        9.76      1.39 o 
  10   1  11       11.21       10.04      1.53 o 
  11   1  11        8.49        9.20      1.53 o 
 -12   2  11        2.38        3.21      1.25 o 
 -11   2  11       10.94       13.66      1.67 o 
 -10   2  11        4.05        4.46      1.12 o 
  -9   2  11       50.57       48.79      2.51 o 
  -8   2  11       29.00       33.18      1.95 o 
  -7   2  11      118.87      126.71      3.76 o 
  -6   2  11       20.79       22.86      1.67 o 
  -5   2  11       70.71       68.30      2.37 o 
  -4   2  11       89.59       84.61      2.65 o 
  -3   2  11        4.19        6.41      0.98 o 
  -2   2  11        9.74       11.43      1.12 o 
  -1   2  11       48.86       48.93      1.67 o 
   0   2  11       23.95       23.64      1.95 o 
   1   2  11       11.07       12.86      1.67 o 
   2   2  11       37.46       38.19      1.53 o 
   3   2  11       23.22       17.70      1.12 o 
   4   2  11       22.46       22.72      1.25 o 
   5   2  11        5.04        4.46      0.70 o 
   6   2  11       30.85       28.85      1.53 o 
   7   2  11        0.52        0.70      0.70 o 
   8   2  11       32.43       33.04      1.81 o 
   9   2  11       12.04       12.96      1.39 o 
  10   2  11        5.60        3.90      0.98 o 
  11   2  11        5.53        4.74      1.12 o 
 -12   3  11        0.22        0.00      0.98 o 
 -11   3  11        1.07        0.42      0.98 o 
 -10   3  11        0.25        0.42      0.98 o 
  -9   3  11       15.08       15.75      1.67 o 
  -8   3  11        5.01        4.32      1.12 o 
  -7   3  11       62.50       57.43      2.51 o 
  -6   3  11        9.27       11.29      1.25 o 
  -5   3  11       20.45       20.21      1.39 o 
  -4   3  11       24.44       27.74      1.53 o 
  -3   3  11       99.98      100.22      2.79 o 
  -2   3  11        3.46        3.21      0.70 o 
  -1   3  11       51.10       50.60      1.67 o 
   0   3  11        7.69        7.53      0.84 o 
   1   3  11       49.39       45.41      1.60 o 
   2   3  11       34.11       34.57      1.39 o 
   3   3  11       14.25       14.36      0.98 o 
   4   3  11       49.89       49.07      1.67 o 
   5   3  11       33.70       34.15      1.53 o 
   6   3  11       19.46       18.68      1.25 o 
   7   3  11        4.25        3.76      0.84 o 
   8   3  11       16.53       18.12      1.39 o 
   9   3  11        3.42        3.90      0.98 o 
  10   3  11        0.98        0.28      0.70 o 
 -11   4  11        9.74       11.43      1.67 o 
 -10   4  11        4.84        2.37      1.12 o 
  -9   4  11       29.88       27.46      1.95 o 
  -8   4  11       19.16       18.26      1.53 o 
  -7   4  11       33.35       33.18      1.95 o 
  -6   4  11       16.50       17.98      1.39 o 
  -5   4  11        2.00        0.84      0.70 o 
  -4   4  11        8.13        5.99      0.84 o 
  -3   4  11       81.55       78.48      2.37 o 
  -2   4  11        1.33        1.12      0.56 o 
  -1   4  11       86.20       93.25      2.23 o 
   0   4  11        4.41        4.32      0.70 o 
   1   4  11       45.04       44.05      1.39 o 
   2   4  11       14.25       14.50      0.84 o 
   3   4  11       10.01        9.20      0.84 o 
   4   4  11       19.11       18.68      0.98 o 
   5   4  11        1.85        2.23      0.56 o 
   6   4  11        5.23        6.41      0.98 o 
   7   4  11        0.89        0.70      0.70 o 
   8   4  11        5.65        4.18      0.84 o 
   9   4  11        4.75        4.18      0.98 o 
  10   4  11        1.84        0.98      0.84 o 
 -11   5  11        1.86        3.76      1.25 o 
 -10   5  11        0.91        0.28      0.98 o 
  -9   5  11        2.04        2.65      0.98 o 
  -8   5  11        0.49        0.28      0.84 o 
  -7   5  11        9.53        9.34      1.25 o 
  -6   5  11        5.58        5.58      0.98 o 
  -5   5  11        0.19        0.14      0.56 o 
  -4   5  11        3.55        3.07      0.70 o 
  -3   5  11       53.96       47.81      1.67 o 
  -2   5  11       39.82       39.03      1.53 o 
  -1   5  11       77.77       78.62      1.95 o 
   3   5  11      104.01      103.85      2.37 o 
   4   5  11        6.94        7.11      0.70 o 
   5   5  11        3.31        4.46      0.84 o 
   6   5  11        2.05        2.93      0.70 o 
   7   5  11        5.27        7.25      0.98 o 
   8   5  11        7.30        8.50      1.12 o 
   9   5  11        1.99        1.53      0.84 o 
 -10   6  11        3.43        2.65      1.12 o 
  -9   6  11        0.86       -0.42      0.98 o 
  -8   6  11        6.30        5.58      1.12 o 
  -7   6  11        0.15       -0.42      0.70 o 
  -6   6  11        5.20        6.83      1.12 o 
  -5   6  11        7.66        6.55      1.12 o 
  -4   6  11        0.65       -0.56      0.56 o 
  -3   6  11        0.34       -0.42      0.56 o 
  -2   6  11       12.15        8.78      0.84 o 
   4   6  11       21.35       19.51      0.98 o 
   5   6  11        8.57        8.50      0.84 o 
   6   6  11        0.51       -0.28      0.56 o 
   7   6  11        1.53        2.09      0.70 o 
   8   6  11        6.22        7.39      1.12 o 
  -9   7  11       11.28       13.94      1.67 o 
  -8   7  11        3.66        2.79      0.98 o 
  -7   7  11       16.04       21.19      1.67 o 
  -6   7  11        0.89        2.79      0.84 o 
  -5   7  11        8.98        9.48      1.12 o 
  -4   7  11       10.32       11.85      1.12 o 
  -3   7  11       13.26       11.99      1.12 o 
  -2   7  11        0.26        0.14      0.56 o 
   4   7  11        3.81        2.65      0.56 o 
   5   7  11        0.45        1.12      0.56 o 
   6   7  11        3.78        4.88      0.84 o 
   7   7  11        4.03        5.99      0.98 o 
  -8   8  11        3.85        5.16      1.25 o 
  -7   8  11        7.76        7.11      1.25 o 
  -6   8  11        2.08        0.14      0.84 o 
  -5   8  11       29.37       29.41      1.67 o 
  -4   8  11        1.70        1.12      0.70 o 
  -3   8  11        0.56        0.35      1.18 o 
  -2   8  11        9.59        9.48      1.12 o 
   4   8  11        0.16        0.00      0.42 o 
   5   8  11        6.66        8.92      0.98 o 
   6   8  11       11.98       13.66      1.12 o 
  -6   9  11        1.98        2.37      0.98 o 
  -5   9  11        6.32        8.22      1.25 o 
  -4   9  11        3.50        3.45      0.69 o 
  -3   9  11        7.11        6.41      0.98 o 
  -2   9  11        3.46        4.88      0.84 o 
  -1   9  11       10.65       13.52      1.12 o 
   4   9  11        1.65        2.09      0.70 o 
  -2  10  11        2.63        2.23      0.84 o 
  -1  10  11        7.31        8.50      1.12 o 
   0  10  11        3.06        3.62      0.70 o 
  -3  -5  12        2.71        2.09      1.12 o 
  -2  -5  12       78.89       82.38      3.48 o 
  -1  -5  12       16.47       16.87      1.81 o 
   0  -5  12       36.38       33.73      2.23 o 
   1  -5  12        7.72        7.39      1.39 o 
   2  -5  12      104.58      108.73      3.90 o 
   3  -5  12       12.01       11.71      1.53 o 
   4  -5  12        2.85        2.93      1.12 o 
   5  -5  12        3.82        4.18      1.12 o 
   6  -5  12        6.46        6.27      1.25 o 
  -6  -4  12        8.68        7.67      1.39 o 
  -5  -4  12        5.32        5.72      1.25 o 
  -4  -4  12       19.35       20.35      1.95 o 
  -3  -4  12       30.84       32.34      2.23 o 
  -2  -4  12       29.27       30.11      2.09 o 
  -1  -4  12       21.16       23.42      1.95 o 
   0  -4  12        1.31        0.84      0.84 o 
   1  -4  12       46.49       43.77      2.37 o 
   2  -4  12       50.94       50.04      2.51 o 
   3  -4  12       17.18       18.68      1.67 o 
   4  -4  12       22.47       22.02      1.81 o 
   5  -4  12       34.05       42.24      2.37 o 
   6  -4  12        5.66        4.32      1.12 o 
   7  -4  12        6.46        5.16      1.25 o 
   8  -4  12        2.56        3.21      1.12 o 
   9  -4  12        0.76        1.95      1.12 o 
  -8  -3  12        2.33        0.70      0.98 o 
  -7  -3  12        6.57        6.13      1.25 o 
  -6  -3  12       29.21       31.92      2.23 o 
  -5  -3  12        2.45        3.48      1.12 o 
  -4  -3  12        8.13        6.69      1.25 o 
  -3  -3  12       22.51       19.93      1.81 o 
  -2  -3  12       36.53       39.45      2.23 o 
  -1  -3  12        5.87        4.46      0.98 o 
   0  -3  12        2.45        2.37      0.84 o 
   1  -3  12       23.41       23.70      1.67 o 
   2  -3  12       11.72       10.04      1.25 o 
   3  -3  12        5.61        4.18      0.98 o 
   4  -3  12        3.82        2.65      0.98 o 
   5  -3  12        9.40        9.90      1.39 o 
   6  -3  12       12.67       12.96      1.53 o 
   7  -3  12        0.18       -0.84      0.84 o 
   8  -3  12       18.72       17.28      1.95 o 
   9  -3  12        4.80        4.74      1.25 o 
  -9  -2  12       23.84       26.62      2.37 o 
  -8  -2  12       17.30       19.65      2.09 o 
  -7  -2  12       73.20       76.37      3.21 o 
  -6  -2  12       16.41       15.33      1.67 o 
  -5  -2  12       16.84       18.82      1.81 o 
  -4  -2  12       12.45       14.91      1.53 o 
  -3  -2  12        4.71        1.81      0.84 o 
  -2  -2  12       16.14       22.72      1.67 o 
  -1  -2  12       17.89       16.59      1.53 o 
   0  -2  12       16.08       13.94      1.39 o 
   1  -2  12        0.93        0.98      0.84 o 
   2  -2  12       16.38       15.19      1.39 o 
   3  -2  12       15.91       12.96      1.39 o 
   4  -2  12        6.51        6.13      1.12 o 
   5  -2  12        5.60        4.60      0.98 o 
   6  -2  12       21.32       24.39      1.67 o 
   7  -2  12       47.50       46.14      2.37 o 
   8  -2  12       19.52       21.61      1.81 o 
   9  -2  12        0.97        0.98      0.98 o 
  10  -2  12        7.94        7.39      1.39 o 
 -10  -1  12        5.90        4.74      1.39 o 
  -9  -1  12       22.16       28.16      2.23 o 
  -8  -1  12        9.01        8.92      1.53 o 
  -7  -1  12       15.80       17.15      1.81 o 
  -6  -1  12       16.78       17.56      1.67 o 
  -5  -1  12        2.90        3.21      0.98 o 
  -4  -1  12       10.21       10.73      1.25 o 
  -3  -1  12       13.65       13.94      1.39 o 
  -2  -1  12       81.63       80.43      2.79 o 
  -1  -1  12        9.56        7.11      1.12 o 
   0  -1  12       14.90       14.91      1.39 o 
   1  -1  12        6.39        4.88      0.98 o 
   2  -1  12       81.77       73.88      2.65 o 
   3  -1  12       12.82       13.38      1.39 o 
   4  -1  12        0.23        0.42      0.70 o 
   5  -1  12        4.69        4.04      0.98 o 
   6  -1  12       17.11       16.87      1.53 o 
   7  -1  12        1.69        1.53      0.84 o 
   8  -1  12       10.74       10.59      1.53 o 
   9  -1  12        5.97        9.62      1.53 o 
  10  -1  12        8.03       10.87      1.67 o 
 -11   0  12        3.88        5.16      1.39 o 
 -10   0  12        5.74        3.07      1.25 o 
  -9   0  12        0.53        0.42      0.98 o 
  -8   0  12        2.40        2.93      0.98 o 
  -7   0  12        0.69        0.70      0.84 o 
  -6   0  12        1.70        1.39      0.84 o 
  -5   0  12        4.00        3.90      0.98 o 
  -4   0  12        2.78        3.07      0.84 o 
  -3   0  12       16.01       17.15      1.39 o 
  -2   0  12        8.69        6.13      0.98 o 
  -1   0  12        8.05        6.69      1.12 o 
   0   0  12        1.80        1.78      1.05 o 
   1   0  12        9.03        7.81      1.12 o 
   2   0  12        4.53        3.90      0.84 o 
   3   0  12       33.73       34.71      1.67 o 
   4   0  12        0.05        0.28      0.70 o 
   5   0  12        8.90        7.11      1.25 o 
   6   0  12        2.85        2.93      0.84 o 
   7   0  12       19.35       21.75      1.67 o 
   8   0  12        0.10        0.00      0.84 o 
   9   0  12       11.89       14.22      1.67 o 
  10   0  12       11.30       16.03      1.81 o 
 -12   1  12        0.30        0.28      1.12 o 
 -11   1  12        2.15        3.76      1.25 o 
 -10   1  12        5.89        8.78      1.53 o 
  -9   1  12       22.15       25.79      2.09 o 
  -8   1  12        9.01       10.87      1.53 o 
  -7   1  12       15.80       13.10      1.53 o 
  -6   1  12       16.81       15.75      1.53 o 
  -5   1  12        2.90        3.62      0.98 o 
  -4   1  12       10.21       10.32      1.25 o 
  -3   1  12       13.65       12.27      1.25 o 
  -2   1  12       81.68       80.57      2.65 o 
  -1   1  12        9.57        8.50      1.12 o 
   0   1  12       14.86       14.64      1.12 o 
   1   1  12        6.42        5.72      0.84 o 
   2   1  12       81.83       76.39      2.51 o 
   3   1  12       12.84       11.85      1.25 o 
   4   1  12        0.23       -0.42      0.56 o 
   5   1  12        4.68        3.76      0.84 o 
   6   1  12       17.10       17.70      1.39 o 
   7   1  12        1.69        0.98      0.84 o 
   8   1  12       10.71        9.90      1.39 o 
   9   1  12        5.97        8.36      1.39 o 
  10   1  12        8.04        8.92      1.53 o 
 -11   2  12        0.11       -0.42      0.98 o 
 -10   2  12        1.81        0.84      0.98 o 
  -9   2  12       23.83       22.30      1.95 o 
  -8   2  12       17.32       16.03      1.67 o 
  -7   2  12       73.20       75.97      2.93 o 
  -6   2  12       16.42       18.26      1.53 o 
  -5   2  12       16.86       16.87      1.39 o 
  -4   2  12       12.47       13.66      1.25 o 
  -3   2  12        4.72        3.48      0.84 o 
  -2   2  12       16.15       21.61      1.39 o 
  -1   2  12       17.87       17.28      1.12 o 
   0   2  12       16.05       17.42      1.12 o 
   1   2  12        0.93        0.56      0.56 o 
   2   2  12       16.36       15.47      1.12 o 
   3   2  12       15.89       15.05      1.12 o 
   4   2  12        6.51        8.36      0.98 o 
   5   2  12        5.60        4.46      0.84 o 
   6   2  12       21.34       20.21      1.39 o 
   7   2  12       47.49       45.58      2.09 o 
   8   2  12       19.50       22.30      1.67 o 
   9   2  12        0.96        1.53      0.84 o 
  10   2  12        7.93       10.04      1.39 o 
 -11   3  12        1.89        1.39      1.12 o 
 -10   3  12        7.69        6.13      1.39 o 
  -9   3  12       19.16       19.38      1.81 o 
  -8   3  12        2.34        1.25      0.84 o 
  -7   3  12        6.55        5.44      0.98 o 
  -6   3  12       29.26       31.78      1.81 o 
  -5   3  12        2.45        3.48      0.84 o 
  -4   3  12        8.14        8.36      1.12 o 
  -3   3  12       22.53       22.58      1.39 o 
  -2   3  12       36.50       33.59      1.53 o 
  -1   3  12        5.89        6.55      0.98 o 
   0   3  12        2.43        1.95      0.56 o 
   1   3  12       23.38       26.48      1.25 o 
   2   3  12       11.74       10.59      0.98 o 
   3   3  12        5.62        4.74      0.70 o 
   4   3  12        3.81        4.18      0.70 o 
   5   3  12        9.42        8.78      0.98 o 
   6   3  12       12.68       13.52      1.12 o 
   7   3  12        0.18        1.25      0.70 o 
   8   3  12       18.73       17.15      1.39 o 
   9   3  12        4.81        5.02      0.98 o 
 -11   4  12        0.78        0.84      0.98 o 
 -10   4  12        1.62        0.98      0.98 o 
  -9   4  12       16.65       19.38      1.81 o 
  -8   4  12       23.12       24.67      1.81 o 
  -7   4  12       17.88       18.12      1.53 o 
  -6   4  12        8.67       10.04      1.25 o 
  -5   4  12        5.32        4.18      0.84 o 
  -4   4  12       19.33       18.54      1.39 o 
  -3   4  12       30.85       30.11      1.53 o 
  -2   4  12       29.26       30.53      1.39 o 
  -1   4  12       21.15       24.53      1.25 o 
   0   4  12        1.31        0.98      0.56 o 
   1   4  12       46.46       42.79      1.53 o 
   2   4  12       50.94       47.11      1.53 o 
   3   4  12       17.21       17.42      1.12 o 
   4   4  12       22.48       24.53      1.25 o 
   5   4  12       34.02       39.17      1.53 o 
   6   4  12        5.67        5.85      0.98 o 
   7   4  12        6.47        7.11      1.12 o 
   8   4  12        2.57        1.53      0.84 o 
   9   4  12        0.76       -0.14      0.84 o 
 -10   5  12        4.60        5.58      1.25 o 
  -9   5  12        5.23        5.30      1.25 o 
  -8   5  12        0.22        0.00      0.84 o 
  -7   5  12        1.18        1.39      0.84 o 
  -6   5  12       18.08       19.79      1.53 o 
  -5   5  12        1.52        2.37      0.84 o 
  -4   5  12       28.76       28.02      1.53 o 
  -3   5  12        2.71        3.21      0.70 o 
  -2   5  12       78.93       80.43      2.23 o 
  -1   5  12       16.48       14.91      0.98 o 
   0   5  12       36.36       33.59      1.25 o 
   3   5  12       12.04       13.66      0.84 o 
   4   5  12        2.85        1.81      0.56 o 
   5   5  12        3.82        4.88      0.84 o 
   6   5  12        6.47        6.83      0.98 o 
   7   5  12       13.17       11.85      1.12 o 
   8   5  12        5.11        8.08      1.12 o 
  -9   6  12        6.06        9.34      1.53 o 
  -8   6  12        2.67        1.25      0.98 o 
  -7   6  12        2.07        1.12      0.84 o 
  -6   6  12        3.39        3.90      0.98 o 
  -5   6  12        5.05        6.13      1.12 o 
  -4   6  12        3.63        3.21      0.70 o 
  -3   6  12        9.43        9.34      0.98 o 
  -2   6  12        7.67        6.69      0.84 o 
  -1   6  12        4.86        3.76      0.56 o 
   4   6  12        5.64        5.85      0.70 o 
   5   6  12        8.43        9.48      0.84 o 
   6   6  12        7.02        7.25      0.98 o 
   7   6  12        6.70        8.92      1.12 o 
  -8   7  12        0.47       -0.42      0.84 o 
  -7   7  12        1.12        1.67      0.98 o 
  -6   7  12        8.95        7.25      1.25 o 
  -5   7  12        0.72        0.84      0.70 o 
  -4   7  12        4.65        3.62      0.84 o 
  -3   7  12        8.62        8.22      0.98 o 
  -2   7  12        2.13        1.67      0.56 o 
   4   7  12        3.56        3.07      0.56 o 
   5   7  12        1.06        1.67      0.56 o 
   6   7  12        8.29        8.64      0.98 o 
  -6   8  12        3.06        3.62      0.98 o 
  -5   8  12        0.57        0.00      0.84 o 
  -4   8  12        2.08        3.90      0.84 o 
  -3   8  12        3.29        3.35      0.70 o 
  -2   8  12        6.18        7.11      0.98 o 
   5   8  12        0.44        0.00      0.56 o 
  -4   9  12        6.89        7.53      1.25 o 
  -3   9  12        2.52        3.21      0.84 o 
  -2   9  12        3.97        4.74      0.84 o 
  -3  -5  13       22.03       19.65      2.09 o 
  -2  -5  13       36.00       32.48      2.37 o 
  -1  -5  13       13.31       15.33      1.95 o 
   0  -5  13       17.65       16.73      1.95 o 
   1  -5  13        4.07        3.62      1.12 o 
   2  -5  13        1.69        0.98      0.98 o 
   3  -5  13        0.62        0.84      0.98 o 
   4  -5  13       14.14       16.03      1.81 o 
   5  -5  13        2.20        3.48      1.12 o 
   6  -5  13        2.50        5.30      1.25 o 
  -6  -4  13        0.39       -0.28      0.98 o 
  -5  -4  13        0.41       -0.84      0.84 o 
  -4  -4  13       29.32       30.39      2.37 o 
  -3  -4  13        0.02       -0.42      0.84 o 
  -2  -4  13       11.36        9.48      1.67 o 
  -1  -4  13        7.90        7.11      1.39 o 
   0  -4  13       14.81       16.59      1.81 o 
   1  -4  13       59.27       60.64      2.93 o 
   2  -4  13       41.99       41.54      2.37 o 
   3  -4  13       44.83       43.21      2.37 o 
   4  -4  13        0.95        0.98      0.98 o 
   5  -4  13        2.81        3.48      1.12 o 
   6  -4  13        2.56        0.14      0.98 o 
   7  -4  13        2.99        3.21      1.25 o 
   8  -4  13        8.36        7.67      1.53 o 
  -8  -3  13        8.21        6.83      1.53 o 
  -7  -3  13        6.15       10.32      1.81 o 
  -6  -3  13        7.00        7.81      1.39 o 
  -5  -3  13        0.43        0.56      0.98 o 
  -4  -3  13        1.86        1.81      0.98 o 
  -3  -3  13        0.51        1.39      0.98 o 
  -2  -3  13       10.34       10.45      1.53 o 
  -1  -3  13       15.53       15.19      1.67 o 
   0  -3  13       17.90       15.05      1.53 o 
   1  -3  13       40.37       39.03      2.23 o 
   2  -3  13       57.96       58.27      2.65 o 
   3  -3  13        4.09        4.60      1.12 o 
   4  -3  13        3.90        3.76      0.98 o 
   5  -3  13        5.22        5.72      1.25 o 
   6  -3  13        0.62        1.39      0.98 o 
   7  -3  13       38.55       39.17      2.51 o 
   8  -3  13        4.29        4.46      1.25 o 
  -9  -2  13       18.21       26.90      2.23 o 
  -8  -2  13       43.63       50.88      2.79 o 
  -7  -2  13       29.34       33.45      2.37 o 
  -6  -2  13        4.85        6.13      1.25 o 
  -5  -2  13        3.55        4.74      1.12 o 
  -4  -2  13       11.06       12.27      1.53 o 
  -3  -2  13       26.14       27.32      1.95 o 
  -2  -2  13       34.12       32.76      2.09 o 
  -1  -2  13        1.12        0.56      0.84 o 
   0  -2  13       18.52       19.93      1.67 o 
   1  -2  13       17.66       16.17      1.53 o 
   2  -2  13        9.06        7.81      1.25 o 
   3  -2  13        4.82        5.16      1.12 o 
   4  -2  13        3.94        2.79      0.98 o 
   5  -2  13        8.90        9.06      1.25 o 
   6  -2  13       33.54       33.87      2.09 o 
   7  -2  13        8.52        5.44      1.25 o 
   8  -2  13        2.08        1.12      0.98 o 
   9  -2  13        2.27        3.07      1.12 o 
 -10  -1  13        1.92        0.70      1.12 o 
  -9  -1  13       14.21       16.87      1.95 o 
  -8  -1  13       74.81       78.48      3.35 o 
  -7  -1  13        3.82        6.13      1.25 o 
  -6  -1  13       31.29       31.50      2.09 o 
  -5  -1  13        0.22       -0.42      0.84 o 
  -4  -1  13       20.61       24.39      1.81 o 
  -3  -1  13        8.96        9.06      1.25 o 
  -2  -1  13        5.57        7.67      1.25 o 
  -1  -1  13        8.91        8.22      1.25 o 
   0  -1  13       18.79       20.63      1.53 o 
   1  -1  13        2.69        1.53      0.84 o 
   2  -1  13       14.40       12.13      1.25 o 
   3  -1  13        2.46        1.81      0.84 o 
   4  -1  13        5.82        5.58      0.98 o 
   5  -1  13       10.72       11.29      1.39 o 
   6  -1  13       10.06       10.32      1.39 o 
   7  -1  13        7.06        6.69      1.25 o 
   8  -1  13        2.47        1.95      0.98 o 
   9  -1  13        1.48        0.98      0.98 o 
 -11   0  13        1.56        1.67      1.25 o 
 -10   0  13        0.82        1.95      1.25 o 
  -9   0  13        3.65        3.21      1.25 o 
  -8   0  13        0.01       -0.14      0.98 o 
  -7   0  13        9.17        8.92      1.53 o 
  -6   0  13        0.20        0.00      0.84 o 
  -5   0  13       42.29       41.82      2.23 o 
  -4   0  13       14.65       12.41      1.39 o 
  -3   0  13       51.20       51.58      2.23 o 
  -2   0  13        1.59        1.25      0.70 o 
  -1   0  13        3.40        3.48      0.84 o 
   0   0  13        3.28        3.35      0.84 o 
   1   0  13       21.32       19.38      1.39 o 
   2   0  13        2.69        2.51      0.70 o 
   3   0  13        4.42        4.46      0.84 o 
   4   0  13        2.75        1.81      0.84 o 
   5   0  13        0.45       -0.70      0.70 o 
   6   0  13        0.04       -0.28      0.70 o 
   7   0  13        0.68        0.00      0.84 o 
   8   0  13        6.20       10.59      1.53 o 
   9   0  13        5.50        5.85      1.25 o 
 -11   1  13        0.83       -0.28      1.25 o 
 -10   1  13        1.91        0.14      0.98 o 
  -9   1  13       14.20       14.50      1.67 o 
  -8   1  13       74.78       74.71      3.21 o 
  -7   1  13        3.82        6.13      1.25 o 
  -6   1  13       31.31       32.76      1.95 o 
  -5   1  13        0.23        0.42      0.70 o 
  -4   1  13       20.65       24.81      1.67 o 
  -3   1  13        8.96        8.64      1.25 o 
  -2   1  13        5.57        4.88      0.98 o 
  -1   1  13        8.93       10.73      1.12 o 
   0   1  13       18.77       20.49      1.39 o 
   1   1  13        2.69        3.07      0.84 o 
   2   1  13       14.38       15.47      1.25 o 
   3   1  13        2.46        1.95      0.70 o 
   4   1  13        5.83        3.48      0.84 o 
   5   1  13       10.70        9.76      1.25 o 
   6   1  13       10.05        9.20      1.25 o 
   7   1  13        7.06        5.58      1.12 o 
   8   1  13        2.47        2.79      0.98 o 
   9   1  13        1.47        1.25      0.98 o 
 -10   2  13        4.50        3.07      1.25 o 
  -9   2  13       18.21       21.05      1.95 o 
  -8   2  13       43.65       46.98      2.51 o 
  -7   2  13       29.39       34.29      2.09 o 
  -6   2  13        4.86        4.18      0.98 o 
  -5   2  13        3.55        3.62      0.98 o 
  -4   2  13       11.08       10.73      1.25 o 
  -3   2  13       26.11       26.62      1.67 o 
  -2   2  13       34.09       35.82      1.81 o 
  -1   2  13        1.12        1.39      0.70 o 
   0   2  13       18.53       22.30      1.39 o 
   1   2  13       17.63       17.01      1.25 o 
   2   2  13        9.05       11.43      1.12 o 
   3   2  13        4.81        5.30      0.98 o 
   4   2  13        3.95        3.62      0.84 o 
   5   2  13        8.93        9.06      1.12 o 
   6   2  13       33.54       32.62      1.81 o 
   7   2  13        8.50        7.95      1.12 o 
   8   2  13        2.09        1.39      0.84 o 
   9   2  13        2.28        1.81      0.98 o 
 -10   3  13       13.89       12.55      1.81 o 
  -9   3  13        7.20        8.78      1.53 o 
  -8   3  13        8.22        5.30      1.25 o 
  -7   3  13        6.16        6.41      1.12 o 
  -6   3  13        6.99       11.43      1.39 o 
  -5   3  13        0.42        0.14      0.70 o 
  -4   3  13        1.87        0.56      0.70 o 
  -3   3  13        0.51        0.70      0.70 o 
  -2   3  13       10.32       14.22      1.25 o 
  -1   3  13       15.53       18.82      1.25 o 
   0   3  13       17.88       16.03      1.25 o 
   1   3  13       40.33       34.43      1.53 o 
   2   3  13       57.95       54.36      1.95 o 
   3   3  13        4.10        3.35      0.70 o 
   4   3  13        3.89        4.18      0.70 o 
   5   3  13        5.21        5.58      0.98 o 
   6   3  13        0.62        0.84      0.70 o 
   7   3  13       38.58       38.05      1.95 o 
   8   3  13        4.29        4.04      0.98 o 
 -10   4  13        3.58        4.32      1.25 o 
  -9   4  13        0.24        0.14      0.98 o 
  -8   4  13        6.72       11.15      1.53 o 
  -7   4  13        7.65        6.41      1.12 o 
  -6   4  13        0.39        0.98      0.84 o 
  -5   4  13        0.41       -0.28      0.70 o 
  -4   4  13       29.29       28.85      1.67 o 
  -3   4  13        0.02       -0.14      0.70 o 
  -2   4  13       11.34       11.57      1.12 o 
  -1   4  13        7.91        8.50      0.98 o 
   0   4  13       14.79       14.36      1.12 o 
   1   4  13       59.29       59.94      1.95 o 
   2   4  13       41.98       44.74      1.67 o 
   3   4  13       44.87       47.67      1.67 o 
   4   4  13        0.95        1.67      0.56 o 
   5   4  13        2.81        1.81      0.70 o 
   6   4  13        2.58        1.95      0.70 o 
   7   4  13        3.00        2.93      0.84 o 
   8   4  13        8.35        8.50      1.12 o 
  -9   5  13        5.47        3.90      1.12 o 
  -8   5  13        9.98        6.69      1.25 o 
  -7   5  13        4.47        5.16      1.12 o 
  -6   5  13        0.16        1.12      0.84 o 
  -5   5  13        6.27        5.58      0.98 o 
  -4   5  13        1.55        2.65      0.84 o 
  -3   5  13       22.03       21.33      1.39 o 
  -2   5  13       36.00       33.59      1.53 o 
  -1   5  13       13.30       12.82      0.98 o 
   0   5  13       17.66       17.98      0.98 o 
   1   5  13        4.08        3.76      0.56 o 
   2   5  13        1.70        1.67      0.56 o 
   3   5  13        0.62        0.84      0.56 o 
   4   5  13       14.14       17.70      1.12 o 
   5   5  13        2.20        2.09      0.70 o 
   6   5  13        2.50        2.51      0.70 o 
   7   5  13        1.50        1.39      0.70 o 
  -8   6  13       12.02       13.24      1.53 o 
  -7   6  13        6.02        8.64      1.39 o 
  -6   6  13        0.56        0.14      0.84 o 
  -5   6  13        0.11        0.14      0.70 o 
  -4   6  13       13.59       11.71      1.25 o 
  -3   6  13        4.88        4.46      0.84 o 
  -2   6  13       13.55       15.33      1.12 o 
  -1   6  13       23.54       26.21      1.25 o 
   4   6  13        2.12        1.39      0.56 o 
   5   6  13        4.73        5.02      0.84 o 
   6   6  13        2.56        2.65      0.70 o 
  -6   7  13        0.18        1.39      0.84 o 
  -5   7  13        0.52        1.39      0.84 o 
  -4   7  13        8.27       11.43      1.25 o 
  -3   7  13        1.39        1.25      0.70 o 
  -2   7  13        1.98        2.65      0.70 o 
  -4   8  13       13.05       13.80      1.25 o 
  -3   8  13        0.14       -0.70      0.70 o 
  -2   8  13        1.99        3.07      0.70 o 
  -3  -5  14        8.13        5.99      1.53 o 
  -2  -5  14        4.49        3.62      1.25 o 
  -1  -5  14        2.77        3.21      1.12 o 
   0  -5  14       15.05       14.78      1.81 o 
   1  -5  14        5.26        6.27      1.39 o 
   2  -5  14        5.40        2.79      1.12 o 
   3  -5  14        2.34        1.67      1.12 o 
   4  -5  14        1.54        2.23      1.12 o 
   5  -5  14        2.91        3.07      1.25 o 
  -6  -4  14        5.57        4.60      1.53 o 
  -5  -4  14        0.28       -0.84      0.98 o 
  -4  -4  14        0.58        0.84      1.12 o 
  -3  -4  14       18.03       16.73      1.81 o 
  -2  -4  14        3.79        2.65      1.25 o 
  -1  -4  14       12.00       11.29      1.67 o 
   0  -4  14       15.02       15.33      1.81 o 
   1  -4  14        3.60        4.46      1.25 o 
   2  -4  14        1.59        0.28      0.98 o 
   3  -4  14        2.73        1.12      0.98 o 
   4  -4  14        0.92        1.95      1.12 o 
   5  -4  14        0.05       -0.28      0.98 o 
   6  -4  14        5.20        4.04      1.25 o 
  -8  -3  14        3.48        3.90      1.53 o 
  -7  -3  14        9.70       11.71      1.95 o 
  -6  -3  14        0.52        0.98      1.12 o 
  -5  -3  14        9.14       13.66      1.81 o 
  -4  -3  14        2.88        3.07      1.25 o 
  -3  -3  14        5.81        6.55      1.39 o 
  -2  -3  14       22.14       20.63      1.81 o 
  -1  -3  14        1.50        1.39      1.12 o 
   0  -3  14       16.98       18.40      1.81 o 
   1  -3  14       14.33       15.19      1.53 o 
   2  -3  14       10.95       11.57      1.53 o 
   3  -3  14        2.18        1.25      0.98 o 
   4  -3  14        6.31        6.41      1.25 o 
   5  -3  14        5.28        5.30      1.25 o 
   6  -3  14       10.12       11.29      1.67 o 
   7  -3  14        5.70        5.85      1.39 o 
  -9  -2  14        3.85        4.32      1.53 o 
  -8  -2  14        0.74        2.65      1.25 o 
  -7  -2  14        1.66        0.98      1.12 o 
  -6  -2  14        7.99        9.48      1.67 o 
  -5  -2  14        2.57        4.88      1.25 o 
  -4  -2  14        5.22        3.07      1.12 o 
  -3  -2  14        2.97        4.60      1.12 o 
  -2  -2  14       14.67       12.96      1.53 o 
  -1  -2  14        0.51       -0.84      0.84 o 
   0  -2  14       10.97       10.18      1.39 o 
   1  -2  14        1.88        2.09      0.98 o 
   2  -2  14        8.74        8.36      1.39 o 
   3  -2  14       17.33       19.65      1.67 o 
   4  -2  14       17.14       17.70      1.67 o 
   5  -2  14        7.69        6.83      1.25 o 
   6  -2  14        3.27        2.79      1.12 o 
   7  -2  14        8.54        6.41      1.25 o 
 -10  -1  14       10.63       10.45      1.81 o 
  -9  -1  14       14.38       18.12      2.23 o 
  -8  -1  14       33.34       42.38      2.65 o 
  -7  -1  14       11.32       14.22      1.81 o 
  -6  -1  14        2.20        1.25      1.12 o 
  -5  -1  14        7.15        7.11      1.25 o 
  -4  -1  14        6.84        8.78      1.39 o 
  -3  -1  14       17.61       18.82      1.67 o 
  -2  -1  14       24.13       24.67      1.81 o 
  -1  -1  14        2.07        0.70      0.84 o 
   0  -1  14        2.93        2.23      0.84 o 
   1  -1  14        1.07        0.84      0.84 o 
   2  -1  14       27.62       26.76      1.81 o 
   3  -1  14        4.73        4.46      1.12 o 
   4  -1  14        2.79        0.84      0.84 o 
   5  -1  14        6.00        6.41      1.12 o 
   6  -1  14        6.03        7.25      1.39 o 
   7  -1  14        0.51       -0.84      0.84 o 
 -10   0  14        4.31        4.88      1.53 o 
  -9   0  14       22.48       25.65      2.23 o 
  -8   0  14        5.22        5.99      1.39 o 
  -7   0  14        5.46        4.18      1.25 o 
  -6   0  14        7.74        8.36      1.53 o 
  -5   0  14        2.39        2.65      0.98 o 
  -4   0  14       42.70       41.26      2.23 o 
  -3   0  14       23.82       24.53      1.81 o 
  -2   0  14        0.67        0.70      0.70 o 
  -1   0  14        6.19        4.18      0.98 o 
   0   0  14        2.87        1.95      0.84 o 
   1   0  14       10.66        7.53      1.25 o 
   2   0  14        1.12        2.79      0.84 o 
   3   0  14        0.31        0.84      0.84 o 
   4   0  14       22.43       21.19      1.53 o 
   5   0  14        1.45        2.51      0.98 o 
   6   0  14        6.48        7.39      1.25 o 
   7   0  14        0.08       -0.84      0.84 o 
   8   0  14        0.21        0.00      0.84 o 
 -10   1  14       10.63        8.78      1.67 o 
  -9   1  14       14.36       15.47      1.95 o 
  -8   1  14       33.35       37.50      2.51 o 
  -7   1  14       11.32       14.22      1.67 o 
  -6   1  14        2.20        1.67      0.98 o 
  -5   1  14        7.17        5.72      1.12 o 
  -4   1  14        6.83        6.83      1.12 o 
  -3   1  14       17.58       19.79      1.53 o 
  -2   1  14       24.14       26.35      1.67 o 
  -1   1  14        2.07        2.79      0.84 o 
   0   1  14        2.93        2.09      0.70 o 
   1   1  14        1.07       -0.70      0.70 o 
   2   1  14       27.63       28.44      1.67 o 
   3   1  14        4.73        5.44      0.98 o 
   4   1  14        2.79        1.25      0.84 o 
   5   1  14        5.99        5.99      0.98 o 
   6   1  14        6.02        5.85      1.12 o 
   7   1  14        0.51        0.98      0.84 o 
  -9   2  14        3.86        5.02      1.39 o 
  -8   2  14        0.74        0.98      0.98 o 
  -7   2  14        1.67        0.84      0.98 o 
  -6   2  14        7.97       10.18      1.53 o 
  -5   2  14        2.56        3.90      0.98 o 
  -4   2  14        5.23        4.60      0.98 o 
  -3   2  14        2.96        2.79      0.84 o 
  -2   2  14       14.66       14.78      1.39 o 
  -1   2  14        0.51        0.42      0.70 o 
   0   2  14       10.98       10.59      1.12 o 
   1   2  14        1.87        2.23      0.84 o 
   2   2  14        8.74        8.64      1.12 o 
   3   2  14       17.33       16.45      1.39 o 
   4   2  14       17.13       17.84      1.39 o 
   5   2  14        7.70        8.78      1.12 o 
   6   2  14        3.28        1.53      0.84 o 
   7   2  14        8.53        8.36      1.25 o 
  -9   3  14       14.81       17.98      1.95 o 
  -8   3  14        3.49        4.18      1.12 o 
  -7   3  14        9.69       10.87      1.53 o 
  -6   3  14        0.52        1.53      0.84 o 
  -5   3  14        9.13        9.76      1.39 o 
  -4   3  14        2.88        2.79      0.84 o 
  -3   3  14        5.82        5.58      0.98 o 
  -2   3  14       22.13       23.70      1.53 o 
  -1   3  14        1.51        1.95      0.70 o 
   0   3  14       16.98       18.54      1.39 o 
   1   3  14       14.31       13.24      1.25 o 
   2   3  14       10.96        9.48      1.12 o 
   3   3  14        2.19        2.93      0.84 o 
   4   3  14        6.31        8.92      1.12 o 
   5   3  14        5.29        5.02      0.98 o 
   6   3  14       10.13       10.04      1.25 o 
   7   3  14        5.70        6.55      1.12 o 
  -8   4  14        1.05        0.84      0.98 o 
  -7   4  14        1.96        3.48      1.12 o 
  -6   4  14        5.58        7.53      1.25 o 
  -5   4  14        0.28       -0.28      0.84 o 
  -4   4  14        0.58       -0.28      0.70 o 
  -3   4  14       18.02       15.61      1.39 o 
  -2   4  14        3.78        3.48      0.84 o 
  -1   4  14       11.98       11.57      1.12 o 
   0   4  14       15.01       17.01      1.25 o 
   1   4  14        3.60        3.90      0.70 o 
   2   4  14        1.60       -0.14      0.56 o 
   3   4  14        2.74        2.23      0.70 o 
   4   4  14        0.92        1.67      0.70 o 
   5   4  14        0.05        0.98      0.70 o 
   6   4  14        5.20        5.44      0.98 o 
  -7   5  14        1.82        0.28      0.84 o 
  -6   5  14        9.54       13.66      1.53 o 
  -5   5  14        6.89        8.92      1.25 o 
  -4   5  14       13.65       14.08      1.39 o 
  -3   5  14        8.11        6.97      1.12 o 
  -2   5  14        4.50        2.51      0.70 o 
  -1   5  14        2.77        1.95      0.70 o 
   0   5  14       15.05       15.75      1.12 o 
   1   5  14        5.28        5.72      0.84 o 
   2   5  14        5.40        4.74      0.70 o 
   3   5  14        2.33        2.93      0.70 o 
   4   5  14        1.54        1.25      0.56 o 
   5   5  14        2.91        2.79      0.70 o 
  -6   6  14       11.20       12.82      1.39 o 
  -5   6  14       13.41       16.73      1.53 o 
  -4   6  14        7.92       10.87      1.25 o 
  -3   6  14        4.02        3.35      0.84 o 
  -2   6  14       11.76       10.87      1.12 o 
  -1   6  14        4.89        4.18      0.70 o 
   0   6  14       12.93       12.41      0.98 o 
   3   6  14        0.23        0.98      0.42 o 
   4   6  14        0.87        0.14      0.56 o 
  -4   7  14        4.90        5.58      0.98 o 
  -3   7  14        2.83        3.35      0.84 o 
  -2   7  14       14.69       15.89      1.12 o 
  -3  -5  15        8.42        6.27      1.53 o 
  -2  -5  15        2.86        3.07      1.39 o 
  -1  -5  15        2.98        3.21      1.25 o 
   0  -5  15        2.06        2.65      1.25 o 
   1  -5  15        1.03        0.28      1.12 o 
   2  -5  15        3.79        3.48      1.25 o 
   3  -5  15        3.18        1.95      1.25 o 
  -6  -4  15        2.73        5.16      1.53 o 
  -5  -4  15        2.06        2.37      1.39 o 
  -4  -4  15        1.96        3.48      1.25 o 
  -3  -4  15       11.32       12.41      1.81 o 
  -2  -4  15        0.35       -0.42      0.98 o 
  -1  -4  15        2.32        3.62      1.25 o 
   0  -4  15        6.65        6.41      1.39 o 
   1  -4  15       12.28       13.38      1.81 o 
   2  -4  15       12.17       13.80      1.81 o 
   3  -4  15        0.15        0.56      0.98 o 
   4  -4  15        5.96        5.30      1.25 o 
  -7  -3  15        0.05        0.00      1.12 o 
  -6  -3  15        2.06        1.95      1.25 o 
  -5  -3  15        0.05        1.25      1.25 o 
  -4  -3  15        0.93        0.56      1.12 o 
  -3  -3  15        0.27        0.00      0.98 o 
  -2  -3  15       12.57       12.27      1.81 o 
  -1  -3  15        0.42        0.84      1.12 o 
   0  -3  15       39.74       40.14      2.37 o 
   1  -3  15       18.09       19.38      1.95 o 
   2  -3  15       32.42       35.41      2.37 o 
   3  -3  15        7.72        7.11      1.39 o 
   4  -3  15        6.68        8.08      1.39 o 
   5  -3  15        3.04        2.93      1.12 o 
  -8  -2  15        1.63        2.65      1.25 o 
  -7  -2  15        0.70        1.95      1.25 o 
  -6  -2  15       12.26       16.73      2.09 o 
  -5  -2  15        0.38        2.09      1.12 o 
  -4  -2  15        4.15        3.62      1.25 o 
  -3  -2  15        1.87        0.98      0.98 o 
  -2  -2  15        9.41       11.71      1.67 o 
  -1  -2  15       11.50       11.15      1.67 o 
   0  -2  15        1.63        2.23      0.98 o 
   1  -2  15        8.16        6.55      1.25 o 
   2  -2  15        0.86        2.23      0.98 o 
   3  -2  15       21.16       21.88      1.81 o 
   4  -2  15        1.94        2.37      0.98 o 
   5  -2  15        2.37        2.23      1.12 o 
   6  -2  15        4.74        5.30      1.25 o 
  -8  -1  15       12.29       15.19      1.95 o 
  -7  -1  15        1.97        0.56      1.12 o 
  -6  -1  15        4.51        5.72      1.39 o 
  -5  -1  15        5.33        5.99      1.39 o 
  -4  -1  15        6.46        5.44      1.25 o 
  -3  -1  15        0.41        0.42      0.98 o 
  -2  -1  15        4.57        3.21      1.12 o 
  -1  -1  15       11.97       12.41      1.53 o 
   0  -1  15        8.91       11.57      1.53 o 
   1  -1  15        1.88        1.53      0.98 o 
   2  -1  15        2.78        3.21      0.98 o 
   3  -1  15        2.15        3.21      0.98 o 
   4  -1  15        2.01        2.37      0.98 o 
   5  -1  15        2.55        1.81      0.98 o 
   6  -1  15        3.71        2.09      0.98 o 
  -8   0  15       11.59       12.82      1.95 o 
  -7   0  15        0.00        0.84      1.12 o 
  -6   0  15       13.76       19.24      1.95 o 
  -5   0  15       13.07       16.73      1.81 o 
  -4   0  15       11.86       13.94      1.53 o 
  -3   0  15        0.42        0.56      0.84 o 
  -2   0  15        5.96        4.74      1.12 o 
  -1   0  15        3.61        2.37      0.98 o 
   0   0  15       15.76       19.24      1.67 o 
   1   0  15        5.49        7.39      1.25 o 
   2   0  15        2.58        1.12      0.84 o 
   3   0  15        0.05        0.28      0.84 o 
   4   0  15        0.33        0.84      0.84 o 
   5   0  15        1.57       -0.14      0.84 o 
   6   0  15        0.17        0.98      0.84 o 
  -8   1  15       12.30       13.52      1.81 o 
  -7   1  15        1.97        2.51      1.12 o 
  -6   1  15        4.50        5.30      1.25 o 
  -5   1  15        5.32        5.58      1.25 o 
  -4   1  15        6.47        4.74      1.12 o 
  -3   1  15        0.41        0.56      0.84 o 
  -2   1  15        4.58        4.46      1.12 o 
  -1   1  15       11.98       14.78      1.53 o 
   0   1  15        8.92       11.85      1.39 o 
   1   1  15        1.88        1.67      0.84 o 
   2   1  15        2.77        2.79      0.84 o 
   3   1  15        2.15        2.09      0.84 o 
   4   1  15        2.01        1.39      0.84 o 
   5   1  15        2.54        0.98      0.84 o 
   6   1  15        3.72        4.88      1.12 o 
  -8   2  15        1.64        1.53      1.12 o 
  -7   2  15        0.71        0.56      0.98 o 
  -6   2  15       12.27       14.78      1.67 o 
  -5   2  15        0.38       -0.56      0.84 o 
  -4   2  15        4.15        3.62      0.98 o 
  -3   2  15        1.87        1.95      0.84 o 
  -2   2  15        9.39       10.04      1.39 o 
  -1   2  15       11.47       12.27      1.39 o 
   0   2  15        1.62        1.95      0.84 o 
   1   2  15        8.16        5.58      0.98 o 
   2   2  15        0.86        0.42      0.84 o 
   3   2  15       21.14       20.35      1.53 o 
   4   2  15        1.94        2.93      0.84 o 
   5   2  15        2.37        1.81      0.84 o 
   6   2  15        4.74        3.35      0.98 o 
  -7   3  15        0.05        0.42      0.98 o 
  -6   3  15        2.05        0.70      0.98 o 
  -5   3  15        0.05        1.53      0.84 o 
  -4   3  15        0.93       -0.42      0.84 o 
  -3   3  15        0.27        0.00      0.84 o 
  -2   3  15       12.56       12.13      1.39 o 
  -1   3  15        0.43       -0.28      0.70 o 
   0   3  15       39.71       39.17      1.95 o 
   1   3  15       18.08       19.38      1.53 o 
   2   3  15       32.46       33.04      1.67 o 
   3   3  15        7.74        7.53      1.12 o 
   4   3  15        6.67        8.50      1.12 o 
   5   3  15        3.05        1.95      0.84 o 
  -6   4  15        2.75        3.35      1.12 o 
  -5   4  15        2.06        2.37      0.98 o 
  -4   4  15        1.96        1.67      0.84 o 
  -3   4  15       11.32       10.73      1.25 o 
  -2   4  15        0.35        0.84      0.70 o 
  -1   4  15        2.31        2.51      0.84 o 
   0   4  15        6.67        5.72      1.12 o 
   1   4  15       12.30       10.59      1.12 o 
   2   4  15       12.20       11.85      1.12 o 
   3   4  15        0.15        0.00      0.70 o 
   4   4  15        5.96        7.53      1.12 o 
  -5   5  15        6.69        7.95      1.39 o 
  -4   5  15        7.51        9.48      1.25 o 
  -3   5  15        8.43        7.11      1.12 o 
  -2   5  15        2.86        2.65      0.84 o 
  -1   5  15        2.98        4.04      0.84 o 
   0   5  15        2.07        1.12      0.70 o 
   1   5  15        1.03        1.25      0.70 o 
   2   5  15        3.80        5.02      0.98 o 
   3   5  15        3.19        3.35      0.70 o 
  -3   6  15       14.43       16.87      1.39 o 
  -2   6  15       12.71       13.66      1.25 o 
  -1   6  15        4.23        6.27      0.98 o 
   0   6  15        3.23        2.37      0.70 o 
  -3  -4  16        1.22        2.37      1.25 o 
  -2  -4  16        1.02       -0.28      1.12 o 
  -1  -4  16        4.09        6.83      1.39 o 
   0  -4  16        0.58        0.84      1.12 o 
   1  -4  16        0.13        0.14      1.12 o 
  -5  -3  16        3.51        3.21      1.39 o 
  -4  -3  16       13.81       18.26      2.09 o 
  -3  -3  16        3.80        4.32      1.39 o 
  -2  -3  16        7.52        7.39      1.53 o 
  -1  -3  16        7.08        7.95      1.53 o 
   0  -3  16        9.24       12.41      1.81 o 
   1  -3  16       14.41       14.50      1.81 o 
   2  -3  16        5.65        4.74      1.25 o 
  -6  -2  16        0.28        0.42      1.25 o 
  -5  -2  16        3.38        5.30      1.39 o 
  -4  -2  16        1.10        3.76      1.39 o 
  -3  -2  16        1.27       -0.56      1.12 o 
  -2  -2  16        0.32       -0.28      0.98 o 
  -1  -2  16       12.97       13.52      1.81 o 
   0  -2  16       21.12       20.63      1.95 o 
   1  -2  16       20.14       20.35      1.95 o 
   2  -2  16        6.51        7.11      1.39 o 
   3  -2  16        1.16       -0.84      0.98 o 
  -6  -1  16        1.22        1.81      1.25 o 
  -5  -1  16        1.10        1.39      1.12 o 
  -4  -1  16        9.90        9.76      1.67 o 
  -3  -1  16       10.98       12.82      1.81 o 
  -2  -1  16        4.68        3.62      1.25 o 
  -1  -1  16        1.21        0.28      0.98 o 
   0  -1  16        4.54        6.41      1.25 o 
   1  -1  16       18.76       18.82      1.81 o 
   2  -1  16       10.06       10.73      1.53 o 
   3  -1  16        3.07        3.62      1.12 o 
   4  -1  16        2.23        1.39      0.98 o 
  -6   0  16        0.29        0.14      1.12 o 
  -5   0  16        2.38        2.51      1.12 o 
  -4   0  16        6.70        7.25      1.39 o 
  -3   0  16        0.91       -0.28      0.98 o 
  -2   0  16        6.19        5.85      1.25 o 
  -1   0  16        2.05        3.62      1.12 o 
   0   0  16        3.05        3.21      1.12 o 
   1   0  16        1.50        1.39      0.98 o 
   2   0  16        5.85        7.81      1.39 o 
   3   0  16        3.60        3.62      1.12 o 
   4   0  16        4.93        5.85      1.12 o 
  -6   1  16        1.22        4.32      1.25 o 
  -5   1  16        1.10        0.42      0.98 o 
  -4   1  16        9.91       11.85      1.67 o 
  -3   1  16       10.96       12.68      1.67 o 
  -2   1  16        4.66        4.88      1.12 o 
  -1   1  16        1.22        1.39      0.98 o 
   0   1  16        4.53        6.27      1.25 o 
   1   1  16       18.74       17.98      1.67 o 
   2   1  16       10.06       12.96      1.39 o 
   3   1  16        3.08        3.35      0.98 o 
   4   1  16        2.24        3.07      0.98 o 
  -6   2  16        0.28        0.42      0.98 o 
  -5   2  16        3.39        3.62      1.25 o 
  -4   2  16        1.10        1.12      0.98 o 
  -3   2  16        1.27        0.70      0.98 o 
  -2   2  16        0.32        0.28      0.84 o 
  -1   2  16       12.97       10.04      1.39 o 
   0   2  16       21.12       21.47      1.81 o 
   1   2  16       20.12       19.10      1.67 o 
   2   2  16        6.50        7.67      1.39 o 
   3   2  16        1.16        1.53      0.84 o 
  -5   3  16        3.51        3.90      1.12 o 
  -4   3  16       13.80       12.82      1.53 o 
  -3   3  16        3.80        5.72      1.12 o 
  -2   3  16        7.52        6.97      1.25 o 
  -1   3  16        7.07        7.95      1.39 o 
   0   3  16        9.23        8.08      1.25 o 
   1   3  16       14.42       13.38      1.39 o 
   2   3  16        5.64        5.44      0.98 o 
  -3   4  16        1.23        0.56      0.84 o 
  -2   4  16        1.02        1.81      0.84 o 
  -1   4  16        4.09        4.60      0.98 o 
   0   4  16        0.58        0.42      0.70 o 
   1   4  16        0.13        0.98      0.70 o 
  -1   0  17        2.53        2.93      1.12 o 
                                                 
